# Supplementary material for: Amelioration of Non-Alcoholic Steatohepatitis by Atractylodes macrocephala Polysaccharide, Chlorogenic Acid, and Geniposide Combination Is Associated With Reducing Endotoxin Gut Leakage
Source: Front Cell Infect Microbiol. 2022 Jul 5;12:827516. doi: 10.3389/fcimb.2022.827516 (PMC9294165; doi:10.3389/fcimb.2022.827516)
Supplement: Supplementary file 2 [file DataSheet_2.xlsx]

## Sheet: Sheet1
					Supplementary table 6 Gram-negative and Gram-positive property
Taxonomy	p	c	o	f	g	Gram staining	Taxonomy	Group.CTR1	Group.CTR2	Group.CTR3	Group.CTR4	Group.CTR5	Group.CTR6	Group.CTR7	Group.CTR8	Group.CTR9	Group.HFD1	Group.HFD2	Group.HFD3	Group.HFD4	Group.HFD5	Group.HFD6	Group.HFD7	Group.HFD8	Group.HFD9	Group.ACG1	Group.ACG2	Group.ACG3	Group.ACG4	Group.ACG5	Group.ACG6	Group.ACG7	Group.ACG8	Group.ACG9	Group.NaB1	Group.NaB2	Group.NaB3	Group.NaB4	Group.NaB5	Group.NaB6	Group.NaB7	Group.NaB8	Group.NaB9
k__Bacteria; p__Bacteroidetes; c__Bacteroidia; o__Bacteroidales; f__Bacteroidaceae; g__Bacteroides	p__Bacteroidetes	c__Bacteroidia; o__Bacteroidales; f__Bacteroidaceae; g__Bacteroides	o__Bacteroidales; f__Bacteroidaceae; g__Bacteroides	f__Bacteroidaceae; g__Bacteroides	g__Bacteroides	-	Bacteroides	1.38853	1.71519	2.08078	2.87766	1.80372	1.362	2.43117	3.46607	2.12104	6.31906	4.05557	3.65393	6.17378	3.23936	13.2529	6.00148	1.92409	5.44308	9.72829	25.863	24.6894	35.0505	8.56191	15.8401	15.1182	5.2661	14.2075	2.79349	2.42757	0.739727	6.17761	2.13827	4.51116	3.89529	7.45224	5.76103
k__Bacteria; p__Bacteroidetes; c__Bacteroidia; o__Bacteroidales; f__Porphyromonadaceae; g__Butyricimonas	p__Bacteroidetes	c__Bacteroidia; o__Bacteroidales; f__Porphyromonadaceae; g__Butyricimonas	o__Bacteroidales; f__Porphyromonadaceae; g__Butyricimonas	f__Porphyromonadaceae; g__Butyricimonas	g__Butyricimonas	-	Butyricimonas	3.53313	3.7204	4.4542	3.0287	5.27138	3.62799	2.89855	2.9068	3.08642	3.52626	4.55668	4.60779	5.85964	1.82237	5.20199	6.47231	2.32081	5.31046	3.53925	5.85508	6.45279	5.37812	5.50122	3.55725	4.61415	8.31006	5.23031	3.09739	1.44704	1.5544	3.68097	1.75198	6.66348	7.54768	7.07014	5.26789
k__Bacteria; p__Bacteroidetes; c__Bacteroidia; o__Bacteroidales; f__Porphyromonadaceae; g__Odoribacter	p__Bacteroidetes	c__Bacteroidia; o__Bacteroidales; f__Porphyromonadaceae; g__Odoribacter	o__Bacteroidales; f__Porphyromonadaceae; g__Odoribacter	f__Porphyromonadaceae; g__Odoribacter	g__Odoribacter	-	Odoribacter	0	0	0.00140689	0.00264978	0	0	0	0	0	0.761672	1.20035	1.00872	1.25221	1.34261	0.427227	1.53504	1.11082	1.26426	0	0	0	0	0.00382826	0.00376428	0	0	0	0.453504	1.03996	0.205299	6.1711	1.25924	0.691349	2.4964	1.73681	1.46275
k__Bacteria; p__Bacteroidetes; c__Bacteroidia; o__Bacteroidales; f__Porphyromonadaceae; g__Parabacteroides	p__Bacteroidetes	c__Bacteroidia; o__Bacteroidales; f__Porphyromonadaceae; g__Parabacteroides	o__Bacteroidales; f__Porphyromonadaceae; g__Parabacteroides	f__Porphyromonadaceae; g__Parabacteroides	g__Parabacteroides	-	Parabacteroides	0.227109	0.457687	0.378452	0.529956	0.423792	0.30615	0.393298	0.770505	0.756521	0.0846302	0.195786	0.179801	0.178887	0.185957	0.358605	0.293463	0.0991801	0.103144	0.884812	0.872296	0.789243	0.656442	0.497674	0.338785	0.308278	1.13301	0.580169	0.0654542	0.0386272	0.0391045	0.212572	0.0790826	0.319586	0.166427	0.309953	0.109956
k__Bacteria; p__Bacteroidetes; c__Bacteroidia; o__Bacteroidales; f__Prevotellaceae; g__Alloprevotella	p__Bacteroidetes	c__Bacteroidia; o__Bacteroidales; f__Prevotellaceae; g__Alloprevotella	o__Bacteroidales; f__Prevotellaceae; g__Alloprevotella	f__Prevotellaceae; g__Alloprevotella	g__Alloprevotella	-	Alloprevotella	0.155239	0.353461	0.96653	1.79655	0.0565056	3.75817	4.95798	18.0577	4.44166	0.00235084	0.0396233	0.158469	0.213792	0.133889	8.12175	0.0806218	0.00661201	0.100197	24.8142	0.00411461	0.0219234	0.0147184	23.027	22.9207	19.5669	15.0682	16.7963	0.0046753	0.0386272	0	0.0238601	0.00608328	0.0108703	0	0	0.186592
k__Bacteria; p__Bacteroidetes; c__Bacteroidia; o__Bacteroidales; f__Prevotellaceae; g__Prevotella_9; s__uncultured_bacterium	p__Bacteroidetes	c__Bacteroidia; o__Bacteroidales; f__Prevotellaceae; g__Prevotella_9; s__uncultured_bacterium	o__Bacteroidales; f__Prevotellaceae; g__Prevotella_9; s__uncultured_bacterium	f__Prevotellaceae; g__Prevotella_9; s__uncultured_bacterium	g__Prevotella_9;	-	Prevotella_9	0.0114992	0	0	0	0	0	0	0	0.00928247	0	0	0	0	0.00743826	0	0	0	0	0	0	0	0	0	0	0	0.00398947	0	0.00233765	0.00297133	0	0.00867641	0	0	0	0	0
k__Bacteria; p__Bacteroidetes; c__Bacteroidia; o__Bacteroidales; f__Rikenellaceae; g__Alistipes	p__Bacteroidetes	c__Bacteroidia; o__Bacteroidales; f__Rikenellaceae; g__Alistipes	o__Bacteroidales; f__Rikenellaceae; g__Alistipes	f__Rikenellaceae; g__Alistipes	g__Alistipes	-	Alistipes	16.7112	10.6741	12.0767	6.08919	17.3874	6.20013	6.22811	5.92881	8.03397	11.3969	4.34691	9.80984	7.70305	5.57126	15.5529	14.9666	4.4631	11.785	3.51835	5.33116	6.58799	3.81796	6.91959	3.86592	6.71696	11.7729	8.88054	7.64645	3.47051	1.23505	19.7106	6.43611	10.0941	13.3321	18.4235	9.07637
k__Bacteria; p__Bacteroidetes; c__Bacteroidia; o__Bacteroidales; f__Rikenellaceae; g__Rikenellaceae_RC9_gut_group	p__Bacteroidetes	c__Bacteroidia; o__Bacteroidales; f__Rikenellaceae; g__Rikenellaceae_RC9_gut_group	o__Bacteroidales; f__Rikenellaceae; g__Rikenellaceae_RC9_gut_group	f__Rikenellaceae; g__Rikenellaceae_RC9_gut_group	g__Rikenellaceae_RC9_gut_group	-	Rikenellaceae_RC9_gut_group	2.32859	2.05506	2.77438	4.10716	7.72342	3.03739	3.30397	2.48434	0.909682	8.20913	7.02266	5.04663	4.30201	6.90643	9.70006	2.69277	0.436392	3.06486	6.92522	5.93189	8.67802	6.36425	6.30132	5.46197	6.82223	3.9775	7.65427	4.22881	3.6785	1.54789	6.89124	1.69115	3.15238	3.94926	7.83434	7.46368
k__Bacteria; p__Chloroflexi; c__Chloroflexia; o__Chloroflexales; f__Roseiflexaceae; g__Roseiflexus	p__Chloroflexi	c__Chloroflexia; o__Chloroflexales; f__Roseiflexaceae; g__Roseiflexus	o__Chloroflexales; f__Roseiflexaceae; g__Roseiflexus	f__Roseiflexaceae; g__Roseiflexus	g__Roseiflexus	-	Roseiflexus	0	0	0	0	0	0	0	0	0.0324886	0	0	0	0	0	0	0	0	0	0	0	0	0	0	0	0	0	0	0.00233765	0	0	0	0	0	0	0	0
								24.3553	18.9759	22.7325	18.4319	32.6662	18.2918	20.2131	33.6142	19.3911	30.3	21.4176	24.4652	25.6834	19.2093	52.6154	32.0423	10.361	27.071	49.4101	43.8576	47.2194	51.282	50.8125	51.9885	53.1467	45.5318	53.3492	18.2945	12.1438	5.32147	42.8767	13.3619	25.443	31.3872	42.827	29.3283
k__Bacteria; p__Deferribacteres; c__Deferribacteres; o__Deferribacterales; f__Deferribacteraceae; g__Mucispirillum; s__uncultured_bacterium	p__Deferribacteres	c__Deferribacteres; o__Deferribacterales; f__Deferribacteraceae; g__Mucispirillum; s__uncultured_bacterium	o__Deferribacterales; f__Deferribacteraceae; g__Mucispirillum; s__uncultured_bacterium	f__Deferribacteraceae; g__Mucispirillum; s__uncultured_bacterium	g__Mucispirillum	-	Mucispirillum	0.261607	0.0317209	0.223695	0.384218	0.252788	0.530338	0.0969775	0.0648088	0.106748	0.0940336	0.540742	0.0365698	0.117804	12.5707	0.0885445	0.0806218	0.476065	0.135561	0.0418021	0.198873	0.116925	0.00294369	0.0306261	0.0244678	0.015038	0.0119684	0.0329641	0.0584413	0.0386272	0.0325871	0.0672422	0.0577912	0.0673957	0.0584743	0.0828323	0.829668
k__Bacteria; p__Firmicutes; c__Clostridia; o__Clostridiales; f__Lachnospiraceae; g__Eisenbergiella; Ambiguous_taxa	p__Firmicutes	c__Clostridia; o__Clostridiales; f__Lachnospiraceae; g__Eisenbergiella; Ambiguous_taxa	o__Clostridiales; f__Lachnospiraceae; g__Eisenbergiella; Ambiguous_taxa	f__Lachnospiraceae; g__Eisenbergiella; Ambiguous_taxa	g__Eisenbergiella; Ambiguous_taxa	-	Eisenbergiella	0.0057496	0	0.00140689	0.00264978	0.00148699	0.00241063	0	0.00240033	0	0	0	0	0	0	0	0	0.013224	0	0.00232234	0.0192015	0.0511546	0.0500427	0.00191413	0.0150571	0.00751899	0	0	0.00233765	0	0	0	0	0	0	0	0
k__Bacteria; p__Firmicutes; c__Clostridia; o__Clostridiales; f__Lachnospiraceae; g__Lachnoclostridium	p__Firmicutes	c__Clostridia; o__Clostridiales; f__Lachnospiraceae; g__Lachnoclostridium	o__Clostridiales; f__Lachnospiraceae; g__Lachnoclostridium	f__Lachnospiraceae; g__Lachnoclostridium	g__Lachnoclostridium	-	Lachnoclostridium	3.74012	1.02413	1.53069	2.58883	0.962082	0.797917	0.886267	1.19536	1.92611	1.81955	5.27923	1.24642	3.01054	3.73773	0.464859	1.348	4.14573	0.822208	0.471435	0.0877783	0.244811	0.194283	0.133989	0.171275	0.12281	0.0917578	0.226354	0.444154	1.04888	2.25829	2.32962	2.12306	0.476118	0.472292	0.566466	0.523124
k__Bacteria; p__Firmicutes; c__Clostridia; o__Clostridiales; f__Ruminococcaceae; g__Intestinimonas; s__uncultured_bacterium	p__Firmicutes	c__Clostridia; o__Clostridiales; f__Ruminococcaceae; g__Intestinimonas; s__uncultured_bacterium	o__Clostridiales; f__Ruminococcaceae; g__Intestinimonas; s__uncultured_bacterium	f__Ruminococcaceae; g__Intestinimonas; s__uncultured_bacterium	g__Intestinimonas;	-	Intestinimonas	0.014374	0.0498471	0.174454	0.11659	0.00892193	0.0723188	0.0942837	0.0408055	0.0278474	0.484273	0.191124	0.0335223	0.0414494	0.0446296	0.00221361	0.109646	0.019836	0.141455	0.0371575	0.00822921	0.0438468	0.0794796	0.0478533	0.0244678	0.022557	0.0478736	0.0857068	0.0584413	0.0534839	0.260697	0.132315	0.304164	0.0869622	0.00449802	0.0668003	0.126616
k__Bacteria; p__Firmicutes; c__Clostridia; o__Clostridiales; f__Ruminococcaceae; g__Oscillibacter	p__Firmicutes	c__Clostridia; o__Clostridiales; f__Ruminococcaceae; g__Oscillibacter	o__Clostridiales; f__Ruminococcaceae; g__Oscillibacter	f__Ruminococcaceae; g__Oscillibacter	g__Oscillibacter	-	Oscillibacter	0.204111	0.299082	0.301073	0.140438	0.163569	0.568908	0.329993	0.278438	0.0835422	0.225681	0.160824	0.255988	0.359955	0.275216	0.028777	0.280564	0.522349	0.167978	0.253135	0.0781775	0.244811	0.0824232	0.057424	0.094107	0.0626582	0.119684	0.162623	0.504932	0.219878	0.413856	0.247278	0.599203	0.31089	0.278877	0.149633	0.379848
k__Bacteria; p__Firmicutes; c__Clostridia; o__Clostridiales; f__Ruminococcaceae; g__Subdoligranulum; s__uncultured_organism	p__Firmicutes	c__Clostridia; o__Clostridiales; f__Ruminococcaceae; g__Subdoligranulum; s__uncultured_organism	o__Clostridiales; f__Ruminococcaceae; g__Subdoligranulum; s__uncultured_organism	f__Ruminococcaceae; g__Subdoligranulum; s__uncultured_organism	g__Subdoligranulum;	-	Subdoligranulum	0	0	0	0	0	0	0	0	0	0	0	0	0	0	0	0	0	0	0	0.0164584	0.0475007	0.0529864	0	0	0	0	0	0	0	0	0	0	0	0	0	0
								3.96435	1.37306	2.00763	2.84851	1.13606	1.44155	1.31054	1.51701	2.0375	2.5295	5.63118	1.53593	3.41194	4.05757	0.495849	1.73821	4.70114	1.13164	0.76405	0.209845	0.632125	0.459215	0.241181	0.304907	0.215544	0.259315	0.474684	1.00986	1.32224	2.93284	2.70921	3.02643	0.87397	0.755668	0.782899	1.02959
k__Bacteria; p__Fusobacteria; c__Fusobacteriia; o__Fusobacteriales; f__Fusobacteriaceae; g__Fusobacterium; s__Bacillus_bogoriensis_ATCC_BAA_922	p__Fusobacteria	c__Fusobacteriia; o__Fusobacteriales; f__Fusobacteriaceae; g__Fusobacterium; s__Bacillus_bogoriensis_ATCC_BAA_922	o__Fusobacteriales; f__Fusobacteriaceae; g__Fusobacterium; s__Bacillus_bogoriensis_ATCC_BAA_922	f__Fusobacteriaceae; g__Fusobacterium; s__Bacillus_bogoriensis_ATCC_BAA_922	g__Fusobacterium; s__Bacillus_bogoriensis_ATCC_BAA_922	-	Fusobacterium	0	0	0	0	0	0	0	0	0	0	0	0	0	0	0	0	0	0	0	0.00411461	0	0	0	0	0	0	0	0	0	0	0	0	0	0	0	0
k__Bacteria; p__Proteobacteria; c__Alphaproteobacteria; o__Caulobacterales; f__Caulobacteraceae; g__Brevundimonas; s__Brevundimonas_diminuta	p__Proteobacteria	c__Alphaproteobacteria; o__Caulobacterales; f__Caulobacteraceae; g__Brevundimonas; s__Brevundimonas_diminuta	o__Caulobacterales; f__Caulobacteraceae; g__Brevundimonas; s__Brevundimonas_diminuta	f__Caulobacteraceae; g__Brevundimonas; s__Brevundimonas_diminuta	g__Brevundimonas; s__Brevundimonas_diminuta	-	Brevundimonas	0	0	0	0	0	0	0	0	0	0	0	0	0	0	0	0	0	0	0	0	0	0	0	0	0	0	0	0	0	0	0.00650731	0.00304164	0	0	0.00534402	0
k__Bacteria; p__Proteobacteria; c__Alphaproteobacteria; o__Caulobacterales; f__Caulobacteraceae; g__Caulobacter; Ambiguous_taxa	p__Proteobacteria	c__Alphaproteobacteria; o__Caulobacterales; f__Caulobacteraceae; g__Caulobacter; Ambiguous_taxa	o__Caulobacterales; f__Caulobacteraceae; g__Caulobacter; Ambiguous_taxa	f__Caulobacteraceae; g__Caulobacter; Ambiguous_taxa	g__Caulobacter; Ambiguous_taxa	-	Caulobacter	0	0	0	0.00529956	0	0	0.00134691	0	0	0	0	0	0	0	0	0	0	0	0	0	0	0	0	0	0	0	0	0	0	0	0	0	0	0	0	0
k__Bacteria; p__Proteobacteria; c__Alphaproteobacteria; o__Rhizobiales; f__Bradyrhizobiaceae; g__Bosea	p__Proteobacteria	c__Alphaproteobacteria; o__Rhizobiales; f__Bradyrhizobiaceae; g__Bosea	o__Rhizobiales; f__Bradyrhizobiaceae; g__Bosea	f__Bradyrhizobiaceae; g__Bosea	g__Bosea	-	Bosea	0	0	0	0	0	0	0	0	0.0185649	0	0	0	0	0	0	0	0	0	0	0	0	0	0	0.00376428	0	0	0	0	0.00297133	0	0.0021691	0	0.00217405	0	0	0
k__Bacteria; p__Proteobacteria; c__Alphaproteobacteria; o__Rhizobiales; f__Bradyrhizobiaceae; g__Bradyrhizobium; Ambiguous_taxa	p__Proteobacteria	c__Alphaproteobacteria; o__Rhizobiales; f__Bradyrhizobiaceae; g__Bradyrhizobium; Ambiguous_taxa	o__Rhizobiales; f__Bradyrhizobiaceae; g__Bradyrhizobium; Ambiguous_taxa	f__Bradyrhizobiaceae; g__Bradyrhizobium; Ambiguous_taxa	g__Bradyrhizobium; Ambiguous_taxa	-	Bradyrhizobium	0	0	0	0	0	0	0.00134691	0	0.00928247	0.00235084	0	0	0.00218155	0	0	0.00322487	0	0.00294698	0	0	0	0	0.00191413	0	0	0	0	0	0	0.00325871	0	0	0	0	0	0
k__Bacteria; p__Proteobacteria; c__Alphaproteobacteria; o__Rhizobiales; f__Brucellaceae; g__Paenochrobactrum; Ambiguous_taxa	p__Proteobacteria	c__Alphaproteobacteria; o__Rhizobiales; f__Brucellaceae; g__Paenochrobactrum; Ambiguous_taxa	o__Rhizobiales; f__Brucellaceae; g__Paenochrobactrum; Ambiguous_taxa	f__Brucellaceae; g__Paenochrobactrum; Ambiguous_taxa	g__Paenochrobactrum; Ambiguous_taxa	-	Paenochrobactrum	0	0	0	0	0	0	0	0	0	0	0	0	0	0	0	0	0	0	0	0	0	0	0	0	0	0	0	0	0	0	0.00433821	0	0	0	0.0133601	0
k__Bacteria; p__Proteobacteria; c__Alphaproteobacteria; o__Rhizobiales; f__Brucellaceae; g__Pseudochrobactrum; Ambiguous_taxa	p__Proteobacteria	c__Alphaproteobacteria; o__Rhizobiales; f__Brucellaceae; g__Pseudochrobactrum; Ambiguous_taxa	o__Rhizobiales; f__Brucellaceae; g__Pseudochrobactrum; Ambiguous_taxa	f__Brucellaceae; g__Pseudochrobactrum; Ambiguous_taxa	g__Pseudochrobactrum; Ambiguous_taxa	-	Pseudochrobactrum	0	0	0	0	0	0	0	0	0	0	0	0	0	0	0	0	0	0	0	0	0	0	0	0	0	0	0	0	0	0	0.0650731	0	0	0.0494782	0.0427522	0
k__Bacteria; p__Proteobacteria; c__Alphaproteobacteria; o__Rhizobiales; f__Hyphomicrobiaceae; g__Hyphomicrobium	p__Proteobacteria	c__Alphaproteobacteria; o__Rhizobiales; f__Hyphomicrobiaceae; g__Hyphomicrobium	o__Rhizobiales; f__Hyphomicrobiaceae; g__Hyphomicrobium	f__Hyphomicrobiaceae; g__Hyphomicrobium	g__Hyphomicrobium	-	Hyphomicrobium	0	0	0	0	0	0	0	0	0	0	0	0	0	0	0	0	0	0	0	0	0	0	0	0	0	0	0	0	0.00297133	0	0	0	0	0	0	0
k__Bacteria; p__Proteobacteria; c__Alphaproteobacteria; o__Rhizobiales; f__Hyphomicrobiaceae; g__Rhodomicrobium	p__Proteobacteria	c__Alphaproteobacteria; o__Rhizobiales; f__Hyphomicrobiaceae; g__Rhodomicrobium	o__Rhizobiales; f__Hyphomicrobiaceae; g__Rhodomicrobium	f__Hyphomicrobiaceae; g__Rhodomicrobium	g__Rhodomicrobium	-	Rhodomicrobium	0	0	0	0	0	0	0	0	0	0	0	0	0	0	0	0	0	0	0	0	0	0	0.0057424	0	0	0	0	0	0	0	0.0021691	0	0	0	0	0
k__Bacteria; p__Proteobacteria; c__Alphaproteobacteria; o__Rhizobiales; f__Rhizobiales_Incertae_Sedis; g__Nordella; s__uncultured_bacterium	p__Proteobacteria	c__Alphaproteobacteria; o__Rhizobiales; f__Rhizobiales_Incertae_Sedis; g__Nordella; s__uncultured_bacterium	o__Rhizobiales; f__Rhizobiales_Incertae_Sedis; g__Nordella; s__uncultured_bacterium	f__Rhizobiales_Incertae_Sedis; g__Nordella; s__uncultured_bacterium	g__Nordella; s__uncultured_bacterium	-	Nordella	0	0	0	0	0	0	0	0	0	0	0	0	0	0	0.00664084	0	0	0	0	0	0	0.00588737	0	0	0	0	0	0	0	0	0	0	0	0	0	0
k__Bacteria; p__Proteobacteria; c__Alphaproteobacteria; o__Rhodospirillales; f__Acetobacteraceae; g__Craurococcus; s__uncultured_bacterium	p__Proteobacteria	c__Alphaproteobacteria; o__Rhodospirillales; f__Acetobacteraceae; g__Craurococcus; s__uncultured_bacterium	o__Rhodospirillales; f__Acetobacteraceae; g__Craurococcus; s__uncultured_bacterium	f__Acetobacteraceae; g__Craurococcus; s__uncultured_bacterium	g__Craurococcus;	-	Craurococcus	0	0	0	0	0	0	0	0	0	0	0	0	0	0	0	0	0	0	0	0	0	0	0	0	0	0	0	0	0	0	0	0	0	0	0.00534402	0
k__Bacteria; p__Proteobacteria; c__Alphaproteobacteria; o__Rhodospirillales; f__Rhodospirillaceae; g__Thalassospira	p__Proteobacteria	c__Alphaproteobacteria; o__Rhodospirillales; f__Rhodospirillaceae; g__Thalassospira	o__Rhodospirillales; f__Rhodospirillaceae; g__Thalassospira	f__Rhodospirillaceae; g__Thalassospira	g__Thalassospira	-	Thalassospira	0.931436	0.885918	1.86694	0.686293	0.686989	0.221778	0.1091	0.256835	0.394505	0.131647	0.967276	0.134089	3.93988	0.167361	0.832319	1.02551	0.191748	0.0383108	0.281003	0.00274307	0.380006	0	0.886243	0.568406	0.977468	8.31405	2.76899	0.00233765	0.0237706	0.0325871	0.041213	0.136874	1.23921	0.9086	0.256513	0.003332
k__Bacteria; p__Proteobacteria; c__Betaproteobacteria; o__Burkholderiales; f__Alcaligenaceae; g__Parasutterella	p__Proteobacteria	c__Betaproteobacteria; o__Burkholderiales; f__Alcaligenaceae; g__Parasutterella	o__Burkholderiales; f__Alcaligenaceae; g__Parasutterella	f__Alcaligenaceae; g__Parasutterella	g__Parasutterella	-	Parasutterella	0.0747449	0.0453155	0.0830062	0.100692	0.0817844	0.0120531	0.106406	0.22323	0.194932	0.00235084	0.00233079	0	0.00654465	0	0	0	0.00661201	0.00294698	0.692058	0.976533	0.697895	1.307	0.457478	0.319964	0.513797	0.22341	0.364803	0	0	0	0	0	0	0.00449802	0	0
k__Bacteria; p__Proteobacteria; c__Betaproteobacteria; o__Burkholderiales; f__Comamonadaceae; g__Comamonas	p__Proteobacteria	c__Betaproteobacteria; o__Burkholderiales; f__Comamonadaceae; g__Comamonas	o__Burkholderiales; f__Comamonadaceae; g__Comamonas	f__Comamonadaceae; g__Comamonas	g__Comamonas	-	Comamonas	0	0	0	0	0	0	0	0	0	0	0	0	0	0	0	0	0	0	0	0	0	0	0	0	0	0	0	0	0	0	0.00433821	0	0	0	0	0
k__Bacteria; p__Proteobacteria; c__Betaproteobacteria; o__Burkholderiales; f__Comamonadaceae; g__Delftia; Ambiguous_taxa	p__Proteobacteria	c__Betaproteobacteria; o__Burkholderiales; f__Comamonadaceae; g__Delftia; Ambiguous_taxa	o__Burkholderiales; f__Comamonadaceae; g__Delftia; Ambiguous_taxa	f__Comamonadaceae; g__Delftia; Ambiguous_taxa	g__Delftia; Ambiguous_taxa	-	Delftia	0	0	0	0	0	0	0	0	0	0	0	0	0	0	0	0.00322487	0	0	0	0	0	0	0	0	0	0	0	0	0	0	0.0021691	0	0	0	0	0
k__Bacteria; p__Proteobacteria; c__Deltaproteobacteria; o__Desulfovibrionales; f__Desulfovibrionaceae; g__Bilophila	p__Proteobacteria	c__Deltaproteobacteria; o__Desulfovibrionales; f__Desulfovibrionaceae; g__Bilophila	o__Desulfovibrionales; f__Desulfovibrionaceae; g__Bilophila	f__Desulfovibrionaceae; g__Bilophila	g__Bilophila	-	Desulfovibrio	0.129366	0.129149	0.317956	0.190784	0.226022	0.88711	0.732719	0.537673	0.232062	0.131647	0.550065	1.06662	0.490848	0.524398	0.108467	0.0935212	0.224808	0.0943035	0.836043	0.504725	0.339813	0.270819	0.239267	0.0526999	0.22557	0.3032	0.384582	0.205713	0.207993	0.208557	0.251616	0.136874	0.173924	0.0899604	0.104208	0.19992
k__Bacteria; p__Proteobacteria; c__Deltaproteobacteria; o__Desulfovibrionales; f__Desulfovibrionaceae; g__Bilophila	p__Proteobacteria	c__Deltaproteobacteria; o__Desulfovibrionales; f__Desulfovibrionaceae; g__Bilophila	o__Desulfovibrionales; f__Desulfovibrionaceae; g__Bilophila	f__Desulfovibrionaceae; g__Bilophila	g__Bilophila	-	Bilophila	0.595084	0.222046	0.362976	0.325923	0.284015	2.12376	0.734066	1.20736	0.41307	5.8959	5.19765	0.402267	2.62658	0.431419	0.214721	0.148344	0.357048	0.153243	0.197399	0.0562329	0.0511546	0.0382679	0.0708229	0.0489356	0.0676709	0.14761	0.178006	0.502595	0.433814	0.749503	0.505401	0.447121	0.213057	0.238395	0.740147	1.86925
k__Bacteria; p__Proteobacteria; c__Deltaproteobacteria; o__Myxococcales; f__Cystobacteraceae; g__Anaeromyxobacter; Ambiguous_taxa	p__Proteobacteria	c__Deltaproteobacteria; o__Myxococcales; f__Cystobacteraceae; g__Anaeromyxobacter; Ambiguous_taxa	o__Myxococcales; f__Cystobacteraceae; g__Anaeromyxobacter; Ambiguous_taxa	f__Cystobacteraceae; g__Anaeromyxobacter; Ambiguous_taxa	g__Anaeromyxobacter; Ambiguous_taxa	-	Anaeromyxobacter	0	0	0	0	0	0	0	0.00480065	0	0	0	0	0	0	0	0	0	0	0	0	0	0	0	0	0	0	0	0	0	0	0	0	0	0	0	0
k__Bacteria; p__Proteobacteria; c__Epsilonproteobacteria; o__Campylobacterales; f__Helicobacteraceae; g__Helicobacter; Ambiguous_taxa	p__Proteobacteria	c__Epsilonproteobacteria; o__Campylobacterales; f__Helicobacteraceae; g__Helicobacter; Ambiguous_taxa	o__Campylobacterales; f__Helicobacteraceae; g__Helicobacter; Ambiguous_taxa	f__Helicobacteraceae; g__Helicobacter; Ambiguous_taxa	g__Helicobacter; Ambiguous_taxa	-	Helicobacter	0.0114992	0.00226578	0.0098482	0.00529956	0	0	0.00134691	0	0.00928247	0.0705252	0.00466157	0.00304748	0	0.00371913	0	0.00644974	0	0.00589397	0	0	0	0	0.00191413	0	0	0	0.00219761	0.00233765	0	0	0.00433821	0	0	0	0.00267201	0
k__Bacteria; p__Proteobacteria; c__Gammaproteobacteria; o__Enterobacteriales; f__Enterobacteriaceae; g__Enterobacter	p__Proteobacteria	c__Gammaproteobacteria; o__Enterobacteriales; f__Enterobacteriaceae; g__Enterobacter	o__Enterobacteriales; f__Enterobacteriaceae; g__Enterobacter	f__Enterobacteriaceae; g__Enterobacter	g__Enterobacter	-	Enterobacter	0.0028748	0.0113289	0.00703443	0	0.00297398	0.00723188	0.0121222	0.00480065	0.00464123	0.00235084	0	0	0	0	0	0	0	0.00294698	0	0	0.0036539	0	0	0	0	0	0	0	0	0	0.00867641	0	0	0	0	0
k__Bacteria; p__Proteobacteria; c__Gammaproteobacteria; o__Pseudomonadales; f__Moraxellaceae; g__Acinetobacter	p__Proteobacteria	c__Gammaproteobacteria; o__Pseudomonadales; f__Moraxellaceae; g__Acinetobacter	o__Pseudomonadales; f__Moraxellaceae; g__Acinetobacter	f__Moraxellaceae; g__Acinetobacter	g__Acinetobacter	-	Acinetobacter	0	0	0.00703443	0.00264978	0.00446097	0	0.00134691	0	0	0	0	0	0	0.00371913	0	0	0	0.00294698	0	0.00137154	0	0.00588737	0	0	0	0.00398947	0	0.00233765	0	0.0130348	0.0303674	0.252456	0	0.00449802	0	0
k__Bacteria; p__Proteobacteria; c__Gammaproteobacteria; o__Pseudomonadales; f__Moraxellaceae; g__Acinetobacter	p__Proteobacteria	c__Gammaproteobacteria; o__Pseudomonadales; f__Moraxellaceae; g__Acinetobacter	o__Pseudomonadales; f__Moraxellaceae; g__Acinetobacter	f__Moraxellaceae; g__Acinetobacter	g__Acinetobacter	-	Moraxella	0	0	0	0	0	0	0	0	0	0	0	0	0	0	0	0	0	0	0	0	0	0	0	0	0	0	0	0	0	0.00651742	0.00433821	0.0273748	0	0	0	0
k__Bacteria; p__Proteobacteria; c__Gammaproteobacteria; o__Xanthomonadales; f__Xanthomonadaceae; g__Lysobacter	p__Proteobacteria	c__Gammaproteobacteria; o__Xanthomonadales; f__Xanthomonadaceae; g__Lysobacter	o__Xanthomonadales; f__Xanthomonadaceae; g__Lysobacter	f__Xanthomonadaceae; g__Lysobacter	g__Lysobacter	-	Lysobacter	0	0	0.00422066	0	0	0	0	0	0	0	0	0	0	0	0	0	0	0	0	0	0	0	0	0	0	0	0	0	0	0	0	0	0	0	0	0
k__Bacteria; p__Proteobacteria; c__Gammaproteobacteria; o__Xanthomonadales; f__Xanthomonadaceae; g__Stenotrophomonas	p__Proteobacteria	c__Gammaproteobacteria; o__Xanthomonadales; f__Xanthomonadaceae; g__Stenotrophomonas	o__Xanthomonadales; f__Xanthomonadaceae; g__Stenotrophomonas	f__Xanthomonadaceae; g__Stenotrophomonas	g__Stenotrophomonas	-	Stenotrophomonas	0	0	0	0	0	0	0	0	0.00464123	0	0.00233079	0	0	0	0	0	0	0	0	0	0	0	0	0	0	0	0	0	0	0	0.00433821	0.00608328	0	0	0	0
k__Bacteria; p__Proteobacteria; c__Gammaproteobacteria; o__Xanthomonadales; f__Xanthomonadales_Incertae_Sedis; g__Acidibacter	p__Proteobacteria	c__Gammaproteobacteria; o__Xanthomonadales; f__Xanthomonadales_Incertae_Sedis; g__Acidibacter	o__Xanthomonadales; f__Xanthomonadales_Incertae_Sedis; g__Acidibacter	f__Xanthomonadales_Incertae_Sedis; g__Acidibacter	g__Acidibacter	-	Incertae_Sedis	0.0718701	0.0453155	0.0182895	0.0291476	0.0252788	0	0	0.00480065	0.00464123	0.0117542	0.00932314	0.0914244	0.00872619	0.0111574	0.00221361	0.0419233	0.271092	0.00884095	0	0	0	0	0	0	0	0	0	0.00233765	0	0.0847264	0.0021691	0.0729994	0.08044	0.00899604	0.00534402	0
k__Bacteria; p__Proteobacteria; c__Gammaproteobacteria; o__Xanthomonadales; f__Xanthomonadales_Incertae_Sedis; g__Acidibacter	p__Proteobacteria	c__Gammaproteobacteria; o__Xanthomonadales; f__Xanthomonadales_Incertae_Sedis; g__Acidibacter	o__Xanthomonadales; f__Xanthomonadales_Incertae_Sedis; g__Acidibacter	f__Xanthomonadales_Incertae_Sedis; g__Acidibacter	g__Acidibacter	-	Acidibacter	0.00862441	0	0	0.00264978	0	0	0	0	0	0	0	0	0.00218155	0	0	0	0	0	0	0	0	0	0	0	0	0	0	0	0	0	0.00867641	0	0	0	0	0
								1.8255	1.34134	2.6773	1.34874	1.31152	3.25193	1.6998	2.2395	1.28562	6.24853	6.73364	1.69745	7.07694	1.14177	1.16436	1.3222	1.05131	0.31238	2.0065	1.54161	1.47252	1.62786	1.66338	0.99377	1.78451	8.99226	3.69858	0.717659	0.67152	1.09818	0.947898	1.08282	1.70881	1.30443	1.17568	2.0725
k__Bacteria; p__Tenericutes; c__Mollicutes; o__Anaeroplasmatales; f__Anaeroplasmataceae; g__Anaeroplasma; s__uncultured_organism	p__Tenericutes	c__Mollicutes; o__Anaeroplasmatales; f__Anaeroplasmataceae; g__Anaeroplasma; s__uncultured_organism	o__Anaeroplasmatales; f__Anaeroplasmataceae; g__Anaeroplasma; s__uncultured_organism	f__Anaeroplasmataceae; g__Anaeroplasma; s__uncultured_organism	g__Anaeroplasma;	-	Anaeroplasma	0	0	0	0	0	0	0	0	0	0	0	0	0	0	0	0	0	0	0	0	0	0	0	0	0	0	0	0	0	0	0	0	0.0217405	0	0	0
k__Bacteria; p__Actinobacteria; c__Actinobacteria; o__Bifidobacteriales; f__Bifidobacteriaceae; g__Bifidobacterium; s__uncultured_bacterium	p__Actinobacteria	c__Actinobacteria; o__Bifidobacteriales; f__Bifidobacteriaceae; g__Bifidobacterium; s__uncultured_bacterium	o__Bifidobacteriales; f__Bifidobacteriaceae; g__Bifidobacterium; s__uncultured_bacterium	f__Bifidobacteriaceae; g__Bifidobacterium; s__uncultured_bacterium	g__Bifidobacterium; s__uncultured_bacterium	+	Bifidobacterium	0.629582	2.06639	1.47723	1.94759	1.27286	0.831666	1.95167	3.22604	3.16996	0.00235084	0.00466157	0	0	0	0	0	0	0.00294698	0	0	0	0	0	0	0	0	0	0.0724672	0.20205	0.221592	0.0260292	0	0	0	0	0
k__Bacteria; p__Actinobacteria; c__Actinobacteria; o__Corynebacteriales; f__Corynebacteriaceae; g__Corynebacterium_1; Ambiguous_taxa	p__Actinobacteria	c__Actinobacteria; o__Corynebacteriales; f__Corynebacteriaceae; g__Corynebacterium_1; Ambiguous_taxa	o__Corynebacteriales; f__Corynebacteriaceae; g__Corynebacterium_1; Ambiguous_taxa	f__Corynebacteriaceae; g__Corynebacterium_1; Ambiguous_taxa	g__Corynebacterium_1; Ambiguous_taxa	+	Corynebacterium_1	0	0	0	0	0	0.00241063	0.00538764	0.0240033	0.0649773	0	0	0	0	0	0	0	0	0	0	0	0	0	0	0	0	0	0	0	0	0	0.00650731	0	0	0.0134941	0	0
k__Bacteria; p__Actinobacteria; c__Actinobacteria; o__Corynebacteriales; f__Corynebacteriaceae; g__Corynebacterium_1; Ambiguous_taxa	p__Actinobacteria	c__Actinobacteria; o__Corynebacteriales; f__Corynebacteriaceae; g__Corynebacterium_1; Ambiguous_taxa	o__Corynebacteriales; f__Corynebacteriaceae; g__Corynebacterium_1; Ambiguous_taxa	f__Corynebacteriaceae; g__Corynebacterium_1; Ambiguous_taxa	g__Corynebacterium_1; Ambiguous_taxa	+	Corynebacterium	0	0	0	0	0	0	0	0	0	0	0	0	0	0	0	0	0	0	0.00696702	0	0	0.00883106	0	0	0	0	0.00219761	0	0	0	0	0	0	0	0	0
k__Bacteria; p__Actinobacteria; c__Actinobacteria; o__Micrococcales; f__Micrococcaceae; g__Arthrobacter; Ambiguous_taxa	p__Actinobacteria	c__Actinobacteria; o__Micrococcales; f__Micrococcaceae; g__Arthrobacter; Ambiguous_taxa	o__Micrococcales; f__Micrococcaceae; g__Arthrobacter; Ambiguous_taxa	f__Micrococcaceae; g__Arthrobacter; Ambiguous_taxa	g__Arthrobacter; Ambiguous_taxa	+	Arthrobacter	0.0114992	0	0	0.00529956	0.00148699	0	0	0	0.00464123	0.00235084	0	0	0	0.00371913	0.00221361	0.00322487	0.013224	0.00294698	0	0	0	0	0	0	0	0	0	0	0	0.00325871	0.0021691	0.00608328	0.00217405	0	0	0
k__Bacteria; p__Actinobacteria; c__Actinobacteria; o__Propionibacteriales; f__Nocardioidaceae; g__Nocardioides; Ambiguous_taxa	p__Actinobacteria	c__Actinobacteria; o__Propionibacteriales; f__Nocardioidaceae; g__Nocardioides; Ambiguous_taxa	o__Propionibacteriales; f__Nocardioidaceae; g__Nocardioides; Ambiguous_taxa	f__Nocardioidaceae; g__Nocardioides; Ambiguous_taxa	g__Nocardioides; Ambiguous_taxa	+	Nocardioides	0	0	0	0	0	0	0	0	0.00464123	0	0	0	0	0	0	0	0	0	0	0	0	0	0	0	0	0	0	0	0	0	0	0	0	0	0	0
k__Bacteria; p__Actinobacteria; c__Actinobacteria; o__Pseudonocardiales; f__Pseudonocardiaceae; g__Kibdelosporangium; s__uncultured_bacterium	p__Actinobacteria	c__Actinobacteria; o__Pseudonocardiales; f__Pseudonocardiaceae; g__Kibdelosporangium; s__uncultured_bacterium	o__Pseudonocardiales; f__Pseudonocardiaceae; g__Kibdelosporangium; s__uncultured_bacterium	f__Pseudonocardiaceae; g__Kibdelosporangium; s__uncultured_bacterium	g__Kibdelosporangium; s__uncultured_bacterium	+	Kibdelosporangium	0.0028748	0	0	0	0	0	0	0	0	0	0	0	0	0.00371913	0	0	0	0	0	0	0	0	0	0	0	0	0	0	0	0	0	0	0	0	0.00534402	0
k__Bacteria; p__Actinobacteria; c__Coriobacteriia; o__Coriobacteriales; f__Coriobacteriaceae; g__Enterorhabdus	p__Actinobacteria	c__Coriobacteriia; o__Coriobacteriales; f__Coriobacteriaceae; g__Enterorhabdus	o__Coriobacteriales; f__Coriobacteriaceae; g__Enterorhabdus	f__Coriobacteriaceae; g__Enterorhabdus	g__Enterorhabdus	+	Enterorhabdus	0.22136	0.385182	0.574009	0.535255	0.431227	0.284454	0.367706	0.225631	0.877193	0.451361	0.375256	1.62431	0.597744	0.803332	0.659657	0.454707	0.502513	1.00492	0.757083	0.751601	0.716165	0.627005	0.29669	0.301142	0.330835	0.315168	0.547205	2.0057	1.58966	2.99801	0.509739	3.55568	0.950062	0.967074	0.534402	0.79968
k__Bacteria; p__Actinobacteria; c__Coriobacteriia; o__Coriobacteriales; f__Coriobacteriaceae; g__Parvibacter; Ambiguous_taxa	p__Actinobacteria	c__Coriobacteriia; o__Coriobacteriales; f__Coriobacteriaceae; g__Parvibacter; Ambiguous_taxa	o__Coriobacteriales; f__Coriobacteriaceae; g__Parvibacter; Ambiguous_taxa	f__Coriobacteriaceae; g__Parvibacter; Ambiguous_taxa	g__Parvibacter; Ambiguous_taxa	+	Parvibacter	0.0258732	0.0385182	0.0323584	0.0450462	0.0237918	0.120531	0.246485	0.196827	1.67549	0	0	0.00304748	0.00218155	0.00371913	0.00442723	0	0	0	0.0232234	0.00137154	0	0	0	0	0	0	0	0.102857	0.00297133	0.0912438	0.00433821	0	0	0	0	0
								0.891189	2.49009	2.0836	2.53319	1.72937	1.23906	2.57125	3.6725	5.7969	0.456063	0.379918	1.62735	0.599926	0.81449	0.666298	0.457932	0.515737	1.01082	0.787274	0.752973	0.716165	0.635836	0.29669	0.301142	0.330835	0.315168	0.549402	2.18103	1.79468	3.31411	0.548783	3.56176	0.952236	0.980569	0.539746	0.79968
k__Bacteria; p__Firmicutes; c__Bacilli; o__Bacillales; f__Bacillaceae; g__Bacillus; s__Bacillus_cereus	p__Firmicutes	c__Bacilli; o__Bacillales; f__Bacillaceae; g__Bacillus; s__Bacillus_cereus	o__Bacillales; f__Bacillaceae; g__Bacillus; s__Bacillus_cereus	f__Bacillaceae; g__Bacillus; s__Bacillus_cereus	g__Bacillus;	+	Bacillus	0.0028748	0.00226578	0.00140689	0.00264978	0	0	0	0.00240033	0	0	0	0	0	0	0	0	0	0	0	0	0	0	0	0	0	0	0	0	0	0	0	0	0	0	0	0
k__Bacteria; p__Firmicutes; c__Bacilli; o__Bacillales; f__Planococcaceae; g__Sporosarcina; s__uncultured_bacterium	p__Firmicutes	c__Bacilli; o__Bacillales; f__Planococcaceae; g__Sporosarcina; s__uncultured_bacterium	o__Bacillales; f__Planococcaceae; g__Sporosarcina; s__uncultured_bacterium	f__Planococcaceae; g__Sporosarcina; s__uncultured_bacterium	g__Sporosarcina;	+	Sporosarcina	0.0373724	0.0249235	0.0281377	0.137788	0.0371747	0.00482125	0.0134691	0.014402	0.0139237	0	0	0	0	0	0	0	0	0	0	0	0	0	0	0	0	0	0	0	0	0	0	0	0	0.0179921	0.0347361	0
k__Bacteria; p__Firmicutes; c__Bacilli; o__Bacillales; f__Staphylococcaceae; g__Jeotgalicoccus; s__uncultured_bacterium	p__Firmicutes	c__Bacilli; o__Bacillales; f__Staphylococcaceae; g__Jeotgalicoccus; s__uncultured_bacterium	o__Bacillales; f__Staphylococcaceae; g__Jeotgalicoccus; s__uncultured_bacterium	f__Staphylococcaceae; g__Jeotgalicoccus; s__uncultured_bacterium	g__Jeotgalicoccus;	+	Jeotgalicoccus	0	0	0	0	0	0.019285	0.0350197	0.0672091	0.0835422	0	0	0	0	0	0	0	0	0	0	0	0	0	0.00382826	0	0	0	0	0	0	0	0	0	0	0.00449802	0.00534402	0.006664
k__Bacteria; p__Firmicutes; c__Bacilli; o__Bacillales; f__Staphylococcaceae; g__Staphylococcus	p__Firmicutes	c__Bacilli; o__Bacillales; f__Staphylococcaceae; g__Staphylococcus	o__Bacillales; f__Staphylococcaceae; g__Staphylococcus	f__Staphylococcaceae; g__Staphylococcus	g__Staphylococcus	+	Staphylococcus	0.0114992	0.00453155	0.012662	0.0291476	0.00594796	0	0.0175098	0.0192026	0.00928247	0.0117542	0.00466157	0.00304748	0	0.0223148	0	0	0	0	0	0	0	0.00294369	0	0	0.00501266	0	0	0	0.00891398	0.00325871	0	0.00304164	0	0.00449802	0	0
k__Bacteria; p__Firmicutes; c__Bacilli; o__Lactobacillales; f__Carnobacteriaceae; g__Atopostipes; s__uncultured_bacterium	p__Firmicutes	c__Bacilli; o__Lactobacillales; f__Carnobacteriaceae; g__Atopostipes; s__uncultured_bacterium	o__Lactobacillales; f__Carnobacteriaceae; g__Atopostipes; s__uncultured_bacterium	f__Carnobacteriaceae; g__Atopostipes; s__uncultured_bacterium	g__Atopostipes;	+	Atopostipes	0.0201236	0.020392	0.0098482	0.177535	0.0252788	0.00723188	0.00269382	0.00480065	0	0	0	0	0	0	0	0	0	0	0	0	0	0	0	0	0	0	0	0	0	0	0	0	0	0	0.00534402	0
k__Bacteria; p__Firmicutes; c__Bacilli; o__Lactobacillales; f__Carnobacteriaceae; g__Trichococcus; s__uncultured_bacterium	p__Firmicutes	c__Bacilli; o__Lactobacillales; f__Carnobacteriaceae; g__Trichococcus; s__uncultured_bacterium	o__Lactobacillales; f__Carnobacteriaceae; g__Trichococcus; s__uncultured_bacterium	f__Carnobacteriaceae; g__Trichococcus; s__uncultured_bacterium	g__Trichococcus;	+	Trichococcus	0	0	0	0	0	0	0	0	0	0	0	0	0	0	0	0	0	0	0	0	0	0	0	0	0	0	0	0	0	0	0	0	0	0.0134941	0.0213761	0
k__Bacteria; p__Firmicutes; c__Bacilli; o__Lactobacillales; f__Enterococcaceae; g__Enterococcus	p__Firmicutes	c__Bacilli; o__Lactobacillales; f__Enterococcaceae; g__Enterococcus	o__Lactobacillales; f__Enterococcaceae; g__Enterococcus	f__Enterococcaceae; g__Enterococcus	g__Enterococcus	+	Enterococcus	0	0	0	0.00529956	0	0	0.00269382	0	0	0	0	0.00914244	0	0.00371913	0	0	0	0.00294698	0	0	0	0	0	0	0	0	0	0	0.00297133	0.00325871	0.0021691	0	0.00434811	0	0	0
k__Bacteria; p__Firmicutes; c__Bacilli; o__Lactobacillales; f__Lactobacillaceae; g__Lactobacillus	p__Firmicutes	c__Bacilli; o__Lactobacillales; f__Lactobacillaceae; g__Lactobacillus	o__Lactobacillales; f__Lactobacillaceae; g__Lactobacillus	f__Lactobacillaceae; g__Lactobacillus	g__Lactobacillus	+	Lactobacillus	0	0	0.00422066	0.0158987	0.00148699	0.130174	0.237056	0.832913	0.505894	0.0188067	0.11887	0.850247	0.233426	0.00743826	0	0.802993	2.25469	1.04618	0.174176	0.578788	0.675972	0.532807	0.290948	0.276675	0.223063	1.87904	0.793337	0.0140259	0.0505126	0.563757	0.143161	0.00304164	0	0.0134941	0.00801603	0.036652
k__Bacteria; p__Firmicutes; c__Bacilli; o__Lactobacillales; f__Streptococcaceae; g__Lactococcus; s__Lactococcus_lactis	p__Firmicutes	c__Bacilli; o__Lactobacillales; f__Streptococcaceae; g__Lactococcus; s__Lactococcus_lactis	o__Lactobacillales; f__Streptococcaceae; g__Lactococcus; s__Lactococcus_lactis	f__Streptococcaceae; g__Lactococcus; s__Lactococcus_lactis	g__Lactococcus;	+	Lactococcus	0.014374	0.0113289	0.012662	0.0158987	0.00594796	0.00241063	0	0.00720098	0.00464123	0.0258592	0	0.00914244	0.0043631	0.0595061	0.00885445	0.00644974	0.019836	0.00589397	0.00696702	0.00685768	0.0255773	0.00883106	0	0	0	0.00398947	0.00879044	0	0.0267419	0.0293284	0.00650731	0.00304164	0.00869622	0	0.00267201	0.003332
k__Bacteria; p__Firmicutes; c__Bacilli; o__Lactobacillales; f__Streptococcaceae; g__Streptococcus	p__Firmicutes	c__Bacilli; o__Lactobacillales; f__Streptococcaceae; g__Streptococcus	o__Lactobacillales; f__Streptococcaceae; g__Streptococcus	f__Streptococcaceae; g__Streptococcus	g__Streptococcus	+	Streptococcus	0.0201236	0.020392	0.00703443	0.0264978	0.0148699	0.00241063	0	0.0264036	0.0232062	0.00940336	0.0349618	0.0182849	0	0.055787	0.0110681	0.00644974	0.013224	0.0147349	0.00464468	0.00137154	0.0182695	0.00294369	0.00191413	0.00188214	0.00250633	0.00797894	0.00439522	0.0046753	0.00891398	0.0260697	0.0498894	0.00912492	0.0152184	0	0.00267201	0.003332
k__Bacteria; p__Firmicutes; c__Clostridia; o__Clostridiales; f__Eubacteriaceae; g__Anaerofustis; s__uncultured_bacterium	p__Firmicutes	c__Clostridia; o__Clostridiales; f__Eubacteriaceae; g__Anaerofustis; s__uncultured_bacterium	o__Clostridiales; f__Eubacteriaceae; g__Anaerofustis; s__uncultured_bacterium	f__Eubacteriaceae; g__Anaerofustis; s__uncultured_bacterium	g__Anaerofustis;	+	Anaerofustis	0	0.00226578	0	0	0	0	0	0	0	0	0	0	0	0	0	0	0	0	0	0	0	0	0	0	0	0	0	0	0	0	0	0.00608328	0	0	0	0
k__Bacteria; p__Firmicutes; c__Clostridia; o__Clostridiales; f__Family_XIII; g__Anaerovorax; s__uncultured_bacterium	p__Firmicutes	c__Clostridia; o__Clostridiales; f__Family_XIII; g__Anaerovorax; s__uncultured_bacterium	o__Clostridiales; f__Family_XIII; g__Anaerovorax; s__uncultured_bacterium	f__Family_XIII; g__Anaerovorax; s__uncultured_bacterium	g__Anaerovorax;	+	Anaerovorax	0.0201236	0.0135947	0.00562754	0.00794934	0.00446097	0.0144638	0.0242444	0.00720098	0.00464123	0.0164559	0.0163155	0.0213324	0.00872619	0	0	0.00322487	0.019836	0.0265229	0.00696702	0.00274307	0.0146156	0.00294369	0.0114848	0	0	0.0119684	0.0131857	0.0280518	0.0267419	0.12709	0.041213	0.0212915	0.0478292	0.0224901	0.00267201	0.009996
k__Bacteria; p__Firmicutes; c__Clostridia; o__Clostridiales; f__Lachnospiraceae; g__Acetatifactor	p__Firmicutes	c__Clostridia; o__Clostridiales; f__Lachnospiraceae; g__Acetatifactor	o__Clostridiales; f__Lachnospiraceae; g__Acetatifactor	f__Lachnospiraceae; g__Acetatifactor	g__Acetatifactor	+	Acetatifactor	0.0804945	0.0521128	0.00703443	0.023848	0.0758364	0.0891932	0.142772	0.0360049	0.0417711	0.1387	0.00466157	0.0121899	0.0370863	0.628533	0.028777	0.0290238	0.0661201	0.0147349	0.00464468	0.00411461	0	0.00294369	0.0057424	0.00564642	0.015038	0.00797894	0.0197785	0.107532	0.00891398	0.37801	0.00650731	0.100374	0.704394	0.170925	0.187041	0.0833
k__Bacteria; p__Firmicutes; c__Clostridia; o__Clostridiales; f__Lachnospiraceae; g__Acetitomaculum; s__uncultured_bacterium	p__Firmicutes	c__Clostridia; o__Clostridiales; f__Lachnospiraceae; g__Acetitomaculum; s__uncultured_bacterium	o__Clostridiales; f__Lachnospiraceae; g__Acetitomaculum; s__uncultured_bacterium	f__Lachnospiraceae; g__Acetitomaculum; s__uncultured_bacterium	g__Acetitomaculum;	+	Acetitomaculum	0	0	0	0	0	0	0	0	0	0.00235084	0.0116539	0	0	0	0	0.00322487	0	0	0	0	0	0	0	0	0	0	0	0.00233765	0	0	0	0	0	0.00449802	0	0
k__Bacteria; p__Firmicutes; c__Clostridia; o__Clostridiales; f__Lachnospiraceae; g__Blautia	p__Firmicutes	c__Clostridia; o__Clostridiales; f__Lachnospiraceae; g__Blautia	o__Clostridiales; f__Lachnospiraceae; g__Blautia	f__Lachnospiraceae; g__Blautia	g__Blautia	+	Blautia	3.68837	2.43118	5.18859	2.58618	2.1487	4.48618	5.01724	1.37779	0.90504	5.53858	2.80627	1.84982	0.835533	5.31092	0.58218	0.574027	7.34594	0.365426	0.229912	0.283908	0.135194	0.16779	0.273721	0.191978	0.223063	0.0518631	0.178006	7.53425	0.915169	0.143383	0.642055	0.875992	0.228276	0.719683	0.400802	3.0721
k__Bacteria; p__Firmicutes; c__Clostridia; o__Clostridiales; f__Lachnospiraceae; g__Coprococcus_1	p__Firmicutes	c__Clostridia; o__Clostridiales; f__Lachnospiraceae; g__Coprococcus_1	o__Clostridiales; f__Lachnospiraceae; g__Coprococcus_1	f__Lachnospiraceae; g__Coprococcus_1	g__Coprococcus_1	+	Coprococcus_1	0.140865	0.124618	0.170233	0.11659	0.0505576	0.200082	0.360972	0.120016	0.0835422	0.185716	0.100224	0.179801	0.25306	0.174799	0.0265634	0.122545	0.317376	0.117879	0.211333	0.189272	0.350775	0.238439	0.072737	0.0414071	0.112785	0.059842	0.142845	0.130908	0.154509	0.384528	0.108455	0.565745	0.0869622	0.0809644	0.0561122	0.09996
k__Bacteria; p__Firmicutes; c__Clostridia; o__Clostridiales; f__Lachnospiraceae; g__Roseburia	p__Firmicutes	c__Clostridia; o__Clostridiales; f__Lachnospiraceae; g__Roseburia	o__Clostridiales; f__Lachnospiraceae; g__Roseburia	f__Lachnospiraceae; g__Roseburia	g__Roseburia	+	Roseburia	1.42015	1.26657	1.64606	1.41498	0.704833	2.33831	2.29648	0.746502	1.20672	3.2324	6.18823	1.42927	2.88183	3.1873	0.542335	1.46087	5.26977	1.84186	0.0789596	0.198873	0.29962	0.103029	0.0306261	0.02635	0.0200506	0.0877683	0.050545	2.93843	2.79602	6.81396	2.64414	7.07485	1.72185	1.56981	1.16767	2.1758
k__Bacteria; p__Firmicutes; c__Clostridia; o__Clostridiales; f__Peptococcaceae; g__Peptococcus; s__uncultured_bacterium	p__Firmicutes	c__Clostridia; o__Clostridiales; f__Peptococcaceae; g__Peptococcus; s__uncultured_bacterium	o__Clostridiales; f__Peptococcaceae; g__Peptococcus; s__uncultured_bacterium	f__Peptococcaceae; g__Peptococcus; s__uncultured_bacterium	g__Peptococcus;	+	Peptococcus	0.0402472	0.0249235	0.012662	0.00794934	0.0267658	0.0096425	0.00538764	0.00240033	0	0.101086	0.111878	0.0396172	0.128711	0.0111574	0.0110681	0.0290238	0.039672	0.0471517	0.0232234	0	0.0073078	0.00883106	0.00191413	0.0169393	0	0.0159579	0.0241737	0.100519	0.0326846	0.0716916	0.0390439	0.127749	0.0586995	0.0494782	0.0267201	0.09996
k__Bacteria; p__Firmicutes; c__Clostridia; o__Clostridiales; f__Peptostreptococcaceae; g__Intestinibacter	p__Firmicutes	c__Clostridia; o__Clostridiales; f__Peptostreptococcaceae; g__Intestinibacter	o__Clostridiales; f__Peptostreptococcaceae; g__Intestinibacter	f__Peptostreptococcaceae; g__Intestinibacter	g__Intestinibacter	+	Intestinibacter	0.00862441	0.00226578	0.00140689	0	0.00148699	0	0.00134691	0	0	0.0258592	0	0.00609496	0.0109077	0.00371913	0.00664084	0.00644974	0.0462841	0.00589397	0.0394798	0.0137154	0.0219234	0.0441553	0.0153131	0.00752856	0.0125316	0.0119684	0.010988	0.0046753	0.0207993	0.00977613	0.00433821	0.0517079	0.00869622	0.0269881	0.00534402	0
k__Bacteria; p__Firmicutes; c__Clostridia; o__Clostridiales; f__Peptostreptococcaceae; g__Romboutsia; s__uncultured_bacterium	p__Firmicutes	c__Clostridia; o__Clostridiales; f__Peptostreptococcaceae; g__Romboutsia; s__uncultured_bacterium	o__Clostridiales; f__Peptostreptococcaceae; g__Romboutsia; s__uncultured_bacterium	f__Peptostreptococcaceae; g__Romboutsia; s__uncultured_bacterium	g__Romboutsia;	+	Romboutsia	0.0948685	0.0385182	0.0478341	0.071544	0.132342	0.00241063	0.00942837	0.00720098	0.0139237	1.51864	0.0815775	0.265131	0.181069	0.107855	0.0885445	0.725596	0.833113	0.612973	0.780307	0.453978	0.566355	0.58285	0.369427	0.304907	0.335848	0.327136	0.356013	0.046753	0.109939	0.0586568	0.104117	1.08891	0.17175	0.179921	0.179025	0.043316
k__Bacteria; p__Firmicutes; c__Clostridia; o__Clostridiales; f__Ruminococcaceae; g__[Eubacterium]_coprostanoligenes_group	p__Firmicutes	c__Clostridia; o__Clostridiales; f__Ruminococcaceae; g__[Eubacterium]_coprostanoligenes_group	o__Clostridiales; f__Ruminococcaceae; g__[Eubacterium]_coprostanoligenes_group	f__Ruminococcaceae; g__[Eubacterium]_coprostanoligenes_group	g__[Eubacterium]_coprostanoligenes_group	+	[Eubacterium]_coprostanoligenes_group	0.520339	0.677467	0.377045	1.02811	0.342007	0.00241063	0	0.0264036	0.00928247	0.00470168	0	0	0.00872619	0	0.177089	0	0.00661201	0.00294698	0.863911	0	0	0	0	0	0	1.87904	1.64821	0	0	0	0	0	0	0.0134941	0	0
k__Bacteria; p__Firmicutes; c__Clostridia; o__Clostridiales; f__Ruminococcaceae; g__Anaerotruncus	p__Firmicutes	c__Clostridia; o__Clostridiales; f__Ruminococcaceae; g__Anaerotruncus	o__Clostridiales; f__Ruminococcaceae; g__Anaerotruncus	f__Ruminococcaceae; g__Anaerotruncus	g__Anaerotruncus	+	Anaerotruncus	1.27641	0.883652	0.98482	0.911524	0.791078	2.37688	1.33883	1.00814	0.830781	3.12427	2.61048	0.947766	2.77057	1.76287	0.254566	1.1674	1.71251	0.754428	1.23781	0.681653	0.639433	0.347355	0.535957	0.318082	0.436101	0.363042	0.437324	1.32545	0.912197	2.14097	1.47716	1.31703	0.904407	1.11101	1.2024	2.0825
k__Bacteria; p__Firmicutes; c__Clostridia; o__Clostridiales; f__Ruminococcaceae; g__Ruminiclostridium	p__Firmicutes	c__Clostridia; o__Clostridiales; f__Ruminococcaceae; g__Ruminiclostridium	o__Clostridiales; f__Ruminococcaceae; g__Ruminiclostridium	f__Ruminococcaceae; g__Ruminiclostridium	g__Ruminiclostridium	+	Ruminiclostridium	0.014374	0.0135947	0.0140689	0.0132489	0.00446097	0.0096425	0.0121222	0.00240033	0.0139237	0	0.0209771	0.0152374	0.0261786	0.00371913	0	0.00967461	0	0	0	0.00137154	0	0.00883106	0	0.00188214	0.00250633	0.00398947	0.00219761	0.0140259	0.00891398	0.00651742	0.0108455	0.0152082	0.00434811	0	0.00534402	0.009996
k__Bacteria; p__Firmicutes; c__Clostridia; o__Clostridiales; f__Ruminococcaceae; g__Ruminiclostridium_1	p__Firmicutes	c__Clostridia; o__Clostridiales; f__Ruminococcaceae; g__Ruminiclostridium_1	o__Clostridiales; f__Ruminococcaceae; g__Ruminiclostridium_1	f__Ruminococcaceae; g__Ruminiclostridium_1	g__Ruminiclostridium_1	+	Ruminiclostridium_1	0.0114992	0	0.00140689	0.00264978	0	0.00723188	0.0255913	0.0288039	0.0139237	0	0	0.00609496	0.00654465	0.00371913	0.00221361	0	0.013224	0	0	0.00822921	0.0146156	0.00883106	0	0	0	0	0	0	0	0	0	0.0121666	0	0	0	0
k__Bacteria; p__Firmicutes; c__Clostridia; o__Clostridiales; f__Ruminococcaceae; g__Ruminiclostridium_5	p__Firmicutes	c__Clostridia; o__Clostridiales; f__Ruminococcaceae; g__Ruminiclostridium_5	o__Clostridiales; f__Ruminococcaceae; g__Ruminiclostridium_5	f__Ruminococcaceae; g__Ruminiclostridium_5	g__Ruminiclostridium_5	+	Ruminiclostridium_5	0.120742	0.269627	0.250426	0.23583	0.243866	0.0940144	0.218199	0.0552075	0.139237	0.115191	0.181801	0.188944	0.196339	0.25662	0.0509131	0.151569	0.138852	0.147349	0.24849	0.119324	0.160772	0.0853669	0.0861359	0.0771678	0.117797	0.119684	0.208773	0.161298	0.264448	0.58005	0.0976096	0.35283	0.21958	0.161929	0.0774883	0.126616
k__Bacteria; p__Firmicutes; c__Clostridia; o__Clostridiales; f__Ruminococcaceae; g__Ruminiclostridium_9	p__Firmicutes	c__Clostridia; o__Clostridiales; f__Ruminococcaceae; g__Ruminiclostridium_9	o__Clostridiales; f__Ruminococcaceae; g__Ruminiclostridium_9	f__Ruminococcaceae; g__Ruminiclostridium_9	g__Ruminiclostridium_9	+	Ruminiclostridium_9	0.390973	0.677467	0.725953	0.736638	0.408922	2.77463	2.11196	0.595281	0.663696	0.989703	0.734197	1.05443	1.7147	1.24219	0.34311	0.580477	1.09098	0.739693	0.738504	0.53627	0.781935	0.77419	0.137818	0.103518	0.268177	0.351073	0.718618	1.45168	1.13802	2.32998	1.52271	2.15348	2.43277	0.895106	0.374081	1.58936
k__Bacteria; p__Firmicutes; c__Erysipelotrichia; o__Erysipelotrichales; f__Erysipelotrichaceae; g__Allobaculum	p__Firmicutes	c__Erysipelotrichia; o__Erysipelotrichales; f__Erysipelotrichaceae; g__Allobaculum	o__Erysipelotrichales; f__Erysipelotrichaceae; g__Allobaculum	f__Erysipelotrichaceae; g__Allobaculum	g__Allobaculum	+	Allobaculum	29.8491	25.7279	25.0707	24.627	25.2892	4.42591	6.47056	8.29793	20.0223	0.851004	2.38206	10.8612	5.48005	5.41877	4.69507	3.66023	10.2751	10.7182	2.69624	11.6279	8.76206	12.6608	4.79299	3.5836	4.6317	8.53347	3.87438	13.1727	16.268	10.291	4.50957	9.92791	5.7395	4.60597	4.40347	2.54232
k__Bacteria; p__Firmicutes; c__Erysipelotrichia; o__Erysipelotrichales; f__Erysipelotrichaceae; g__Turicibacter; s__uncultured_bacterium	p__Firmicutes	c__Erysipelotrichia; o__Erysipelotrichales; f__Erysipelotrichaceae; g__Turicibacter; s__uncultured_bacterium	o__Erysipelotrichales; f__Erysipelotrichaceae; g__Turicibacter; s__uncultured_bacterium	f__Erysipelotrichaceae; g__Turicibacter; s__uncultured_bacterium	g__Turicibacter; s__uncultured_bacterium	+	Turicibacter	0.00862441	0.00453155	0.00703443	0.0105991	0.0267658	0	0	0	0	0	0	0	0	0	0	0	0	0	0	0	0	0	0	0	0	0	0	0	0	0	0	0	0	0	0	0
								37.7922	32.2941	34.5869	32.2054	30.342	16.9973	18.3436	13.2858	24.5893	15.9105	15.4088	17.7668	14.7778	18.2609	6.829	9.33922	29.4631	16.4648	7.34556	14.7083	12.4744	15.5839	6.63055	4.95756	6.40618	13.7158	8.49156	27.0373	22.7544	23.9613	11.4095	23.7096	12.3573	9.66625	8.16834	11.9852
k__Bacteria; p__Actinobacteria; c__Coriobacteriia; o__Coriobacteriales; f__Coriobacteriaceae; g__Coriobacteriaceae_UCG_002; s__uncultured_bacterium	p__Actinobacteria	c__Coriobacteriia; o__Coriobacteriales; f__Coriobacteriaceae; g__Coriobacteriaceae_UCG_002; s__uncultured_bacterium	o__Coriobacteriales; f__Coriobacteriaceae; g__Coriobacteriaceae_UCG_002; s__uncultured_bacterium	f__Coriobacteriaceae; g__Coriobacteriaceae_UCG_002; s__uncultured_bacterium	g__Coriobacteriaceae_UCG_002;	unknown	Coriobacteriaceae_UCG_002	0	0.00679733	0.00140689	0.0132489	0.00594796	1.32102	2.57529	5.80879	5.60197	0.00470168	0.0139847	0.082282	0.0828988	0.00743826	0.0177089	0.00967461	0	0.00589397	1.44217	0.541756	0.376352	0.579906	0.306261	0.244678	0.541367	0.965451	0.195587	0.404413	22.0532	16.6031	2.98902	0.00608328	0.15001	0.157431	0.0587842	0
k__Bacteria; p__Bacteroidetes; c__Bacteroidia; o__Bacteroidales; f__Bacteroidales_S24_7_group; g__uncultured_Bacteroidales_bacterium; s__uncultured_Bacteroidales_bacterium	p__Bacteroidetes	c__Bacteroidia; o__Bacteroidales; f__Bacteroidales_S24_7_group; g__uncultured_Bacteroidales_bacterium; s__uncultured_Bacteroidales_bacterium	o__Bacteroidales; f__Bacteroidales_S24_7_group; g__uncultured_Bacteroidales_bacterium; s__uncultured_Bacteroidales_bacterium	f__Bacteroidales_S24_7_group; g__uncultured_Bacteroidales_bacterium; s__uncultured_Bacteroidales_bacterium	g__uncultured_Bacteroidales_bacterium;	unknown	uncultured_Bacteroidales_bacterium	0.882564	1.58378	1.43643	1.17385	1.31152	0.335077	2.09849	1.36819	2.87292	1.23654	0.857729	1.42927	1.88049	0.204552	1.46099	2.65729	1.19677	1.63263	0.00696702	6.08002	6.51856	1.91928	5.78259	8.25319	4.85726	4.35251	5.91596	0.850905	0.0326846	0.205299	1.13661	0.486662	1.68054	1.1335	1.30394	1.34946
k__Bacteria; p__Bacteroidetes; c__Bacteroidia; o__Bacteroidales; f__Rikenellaceae; g__Rikenella	p__Bacteroidetes	c__Bacteroidia; o__Bacteroidales; f__Rikenellaceae; g__Rikenella	o__Bacteroidales; f__Rikenellaceae; g__Rikenella	f__Rikenellaceae; g__Rikenella	g__Rikenella	unknown	Rikenella	0	0	0	0	0	0	0	0	0	0.00470168	0	0	0	0	0	0.819117	0.575245	0.922406	0	0	0	0	0	0	0	0	0	0	0	0	0	0.395413	0	0	0	0
								0.882564	1.58378	1.43643	1.17385	1.31152	0.335077	2.09849	1.36819	2.87292	1.24124	0.857729	1.42927	1.88049	0.204552	1.46099	3.47641	1.77202	2.55503	0.00696702	6.08002	6.51856	1.91928	5.78259	8.25319	4.85726	4.35251	5.91596	0.850905	0.0326846	0.205299	1.13661	0.882076	1.68054	1.1335	1.30394	1.34946
k__Bacteria; p__Firmicutes; c__Clostridia; o__Clostridiales; f__Ruminococcaceae; g__Ruminococcaceae_UCG_013	p__Firmicutes	c__Clostridia; o__Clostridiales; f__Ruminococcaceae; g__Ruminococcaceae_UCG_013	o__Clostridiales; f__Ruminococcaceae; g__Ruminococcaceae_UCG_013	f__Ruminococcaceae; g__Ruminococcaceae_UCG_013	g__Ruminococcaceae_UCG_013	unknown	Ruminococcaceae_UCG_013	0.0459968	0.0657075	0.0450203	0.11924	0.0193309	0.0458019	0.107753	0.0504069	0.0417711	0	0.086239	0.00914244	0.0959881	0.029753	0.0863309	0.0290238	0.462841	0.221024	0.255458	0.416947	0.485969	0.11186	0.174186	0.107282	0.0977468	0.247347	0.136252	0.147272	0.0564552	0.0130348	0.0563967	0.173373	0.432637	0.350846	0.141617	0.396508
k__Bacteria; p__Firmicutes; c__Clostridia; o__Clostridiales; f__Christensenellaceae; g__Christensenellaceae_R_7_group; s__bacterium_YE57	p__Firmicutes	c__Clostridia; o__Clostridiales; f__Christensenellaceae; g__Christensenellaceae_R_7_group; s__bacterium_YE57	o__Clostridiales; f__Christensenellaceae; g__Christensenellaceae_R_7_group; s__bacterium_YE57	f__Christensenellaceae; g__Christensenellaceae_R_7_group; s__bacterium_YE57	g__Christensenellaceae_R_7_group;	unknown	Christensenellaceae_R_7_group	0	0.00226578	0	0	0	0.0168744	0.133344	0.0216029	0.0232062	0	0	0	0	0	0	0	0	0	0	0	0	0	0	0	0	0	0	0	0	0	0	0	0.0586995	0	0	0
k__Bacteria; p__Firmicutes; c__Clostridia; o__Clostridiales; f__Clostridiaceae_1; g__Clostridium_sensu_stricto_1; s__uncultured_bacterium	p__Firmicutes	c__Clostridia; o__Clostridiales; f__Clostridiaceae_1; g__Clostridium_sensu_stricto_1; s__uncultured_bacterium	o__Clostridiales; f__Clostridiaceae_1; g__Clostridium_sensu_stricto_1; s__uncultured_bacterium	f__Clostridiaceae_1; g__Clostridium_sensu_stricto_1; s__uncultured_bacterium	g__Clostridium_sensu_stricto_1;	unknown	Clostridium_sensu_stricto_1	0.865316	0.396511	0.336246	0.532606	0.767286	0	0.00134691	0	0.0185649	0.16691	0.153832	2.23685	0.922795	0.193395	0.413946	0.332162	0.740545	0.406684	0.260102	0.600732	0.4677	0.659386	0.403882	0.513824	0.446126	1.61573	0.461498	0.0257142	0.258505	0.700622	0.561798	1.95882	0.706568	1.06603	0.539746	0.036652
k__Bacteria; p__Firmicutes; c__Clostridia; o__Clostridiales; f__Defluviitaleaceae; g__Defluviitaleaceae_UCG_011; s__uncultured_bacterium	p__Firmicutes	c__Clostridia; o__Clostridiales; f__Defluviitaleaceae; g__Defluviitaleaceae_UCG_011; s__uncultured_bacterium	o__Clostridiales; f__Defluviitaleaceae; g__Defluviitaleaceae_UCG_011; s__uncultured_bacterium	f__Defluviitaleaceae; g__Defluviitaleaceae_UCG_011; s__uncultured_bacterium	g__Defluviitaleaceae_UCG_011; s__uncultured_bacterium	unknown	Defluviitaleaceae_UCG_011	0	0	0	0	0	0.0433913	0.0794677	0.0408055	0.00928247	0	0	0	0	0.00371913	0	0	0	0	0	0	0	0	0	0	0	0	0	0	0	0	0	0	0	0.00449802	0	0
k__Bacteria; p__Firmicutes; c__Clostridia; o__Clostridiales; f__Family_XIII; g__[Eubacterium]_brachy_group; s__uncultured_bacterium	p__Firmicutes	c__Clostridia; o__Clostridiales; f__Family_XIII; g__[Eubacterium]_brachy_group; s__uncultured_bacterium	o__Clostridiales; f__Family_XIII; g__[Eubacterium]_brachy_group; s__uncultured_bacterium	f__Family_XIII; g__[Eubacterium]_brachy_group; s__uncultured_bacterium	g__[Eubacterium]_brachy_group	unknown	[Eubacterium]_brachy_group	0	0.00453155	0	0.00264978	0.00446097	0.0096425	0.00404073	0.00240033	0	0	0	0.00914244	0.0043631	0	0	0	0.013224	0	0.0209011	0.00411461	0.0109617	0.0117747	0	0.00376428	0.00751899	0.00398947	0.00879044	0.0140259	0.00891398	0.00977613	0.0108455	0.0212915	0.0108703	0.00449802	0.00267201	0.009996
k__Bacteria; p__Firmicutes; c__Clostridia; o__Clostridiales; f__Family_XIII; g__[Eubacterium]_nodatum_group	p__Firmicutes	c__Clostridia; o__Clostridiales; f__Family_XIII; g__[Eubacterium]_nodatum_group	o__Clostridiales; f__Family_XIII; g__[Eubacterium]_nodatum_group	f__Family_XIII; g__[Eubacterium]_nodatum_group	g__[Eubacterium]_nodatum_group	unknown	[Eubacterium]_nodatum_group	0.0057496	0.00679733	0.00562754	0.00529956	0.00594796	0.0096425	0.0107753	0.00720098	0	0.00470168	0.00233079	0.0152374	0.00218155	0.029753	0.0154953	0	0	0.0235759	0.0603809	0.119324	0.0803859	0.33558	0.00191413	0.00188214	0.0250633	0.0159579	0.0659283	0.0093506	0.0297133	0.0293284	0.00433821	0.042583	0.0304368	0.0179921	0.00534402	0.009996
k__Bacteria; p__Firmicutes; c__Clostridia; o__Clostridiales; f__Family_XIII; g__Family_XIII_AD3011_group	p__Firmicutes	c__Clostridia; o__Clostridiales; f__Family_XIII; g__Family_XIII_AD3011_group	o__Clostridiales; f__Family_XIII; g__Family_XIII_AD3011_group	f__Family_XIII; g__Family_XIII_AD3011_group	g__Family_XIII_AD3011_group	unknown	Family_XIII_AD3011_group	0.0057496	0	0.00422066	0.00264978	0.00297398	0	0.00134691	0	0	0	0	0	0	0	0	0	0	0	0.00232234	0.00137154	0	0	0	0	0	0	0	0	0	0	0	0.00608328	0	0	0	0.009996
k__Bacteria; p__Firmicutes; c__Clostridia; o__Clostridiales; f__Family_XIII; g__Family_XIII_UCG_001; s__uncultured_bacterium	p__Firmicutes	c__Clostridia; o__Clostridiales; f__Family_XIII; g__Family_XIII_UCG_001; s__uncultured_bacterium	o__Clostridiales; f__Family_XIII; g__Family_XIII_UCG_001; s__uncultured_bacterium	f__Family_XIII; g__Family_XIII_UCG_001; s__uncultured_bacterium	g__Family_XIII_UCG_001;	unknown	Family_XIII_UCG_001	0.0028748	0	0	0	0	0	0.00269382	0	0.00464123	0.00235084	0	0	0	0	0	0	0	0	0	0	0	0	0	0.00188214	0	0.00398947	0.00439522	0	0	0.00977613	0	0	0	0	0	0
k__Bacteria; p__Firmicutes; c__Clostridia; o__Clostridiales; f__Lachnospiraceae; g__[Eubacterium]_oxidoreducens_group	p__Firmicutes	c__Clostridia; o__Clostridiales; f__Lachnospiraceae; g__[Eubacterium]_oxidoreducens_group	o__Clostridiales; f__Lachnospiraceae; g__[Eubacterium]_oxidoreducens_group	f__Lachnospiraceae; g__[Eubacterium]_oxidoreducens_group	g__[Eubacterium]_oxidoreducens_group	unknown	[Eubacterium]_oxidoreducens_group	0	0.00226578	0.00140689	0	0	0.00723188	0.00404073	0	0	0.00470168	0.00233079	0	0.00654465	0	0	0	0.013224	0	0.00232234	0	0	0	0	0	0	0	0	0.00233765	0	0	0	0.00608328	0	0	0.00267201	0
k__Bacteria; p__Firmicutes; c__Clostridia; o__Clostridiales; f__Lachnospiraceae; g__Lachnospiraceae_FCS020_group	p__Firmicutes	c__Clostridia; o__Clostridiales; f__Lachnospiraceae; g__Lachnospiraceae_FCS020_group	o__Clostridiales; f__Lachnospiraceae; g__Lachnospiraceae_FCS020_group	f__Lachnospiraceae; g__Lachnospiraceae_FCS020_group	g__Lachnospiraceae_FCS020_group	unknown	Lachnospiraceae_FCS020_group	0.0172488	0.020392	0.0281377	0.0688942	0.0386617	0.0289275	0.0915899	0.0120016	0.00928247	0.0493676	0.0629312	0.0396172	0.0545387	0.0632252	0.00664084	0.0419233	0.0727321	0.0442048	0.0301904	0.00548614	0.0109617	0.0206058	0.00191413	0.00564642	0.0175443	0	0.0263713	0.0163636	0.0267419	0.0977613	0.021691	0.106457	0.0282627	0.0224901	0.0240481	0.013328
k__Bacteria; p__Firmicutes; c__Clostridia; o__Clostridiales; f__Lachnospiraceae; g__Lachnospiraceae_NC2004_group	p__Firmicutes	c__Clostridia; o__Clostridiales; f__Lachnospiraceae; g__Lachnospiraceae_NC2004_group	o__Clostridiales; f__Lachnospiraceae; g__Lachnospiraceae_NC2004_group	f__Lachnospiraceae; g__Lachnospiraceae_NC2004_group	g__Lachnospiraceae_NC2004_group	unknown	Lachnospiraceae_NC2004_group	0	0	0	0	0	0.00482125	0.00134691	0	0	0.00470168	0	0	0	0	0	0	0	0	0	0	0	0	0	0	0	0	0	0	0	0	0	0	0	0.00449802	0.00267201	0
k__Bacteria; p__Firmicutes; c__Clostridia; o__Clostridiales; f__Lachnospiraceae; g__Lachnospiraceae_NK4A136_group	p__Firmicutes	c__Clostridia; o__Clostridiales; f__Lachnospiraceae; g__Lachnospiraceae_NK4A136_group	o__Clostridiales; f__Lachnospiraceae; g__Lachnospiraceae_NK4A136_group	f__Lachnospiraceae; g__Lachnospiraceae_NK4A136_group	g__Lachnospiraceae_NK4A136_group	unknown	Lachnospiraceae_NK4A136_group	3.48426	1.86247	2.17927	3.12939	2.23792	6.76904	5.9722	3.81172	0.960735	1.63148	1.65952	0.883769	1.20858	2.54017	0.190371	0.690122	1.60672	0.397843	0.462146	0.127553	0.489623	0.356186	0.139732	0.0959892	0.142861	0.159579	0.402162	1.43999	0.377358	0.915697	1.1236	1.4904	0.536992	1.41238	0.400802	0.469812
k__Bacteria; p__Firmicutes; c__Clostridia; o__Clostridiales; f__Lachnospiraceae; g__Lachnospiraceae_UCG_005	p__Firmicutes	c__Clostridia; o__Clostridiales; f__Lachnospiraceae; g__Lachnospiraceae_UCG_005	o__Clostridiales; f__Lachnospiraceae; g__Lachnospiraceae_UCG_005	f__Lachnospiraceae; g__Lachnospiraceae_UCG_005	g__Lachnospiraceae_UCG_005	unknown	Lachnospiraceae_UCG_005	0.0114992	0	0	0	0	0.0650869	0.0983244	0.0264036	0.0139237	0	0.00699236	0	0.0130893	0.0966974	0.00442723	0	0	0	0.0278681	0	0.0036539	0	0.0210555	0.0207035	0.0175443	0.00398947	0.10109	0.0631166	0.0297133	0	0	0	0	0	0.00267201	0
k__Bacteria; p__Firmicutes; c__Clostridia; o__Clostridiales; f__Lachnospiraceae; g__Lachnospiraceae_UCG_006; s__uncultured_bacterium	p__Firmicutes	c__Clostridia; o__Clostridiales; f__Lachnospiraceae; g__Lachnospiraceae_UCG_006; s__uncultured_bacterium	o__Clostridiales; f__Lachnospiraceae; g__Lachnospiraceae_UCG_006; s__uncultured_bacterium	f__Lachnospiraceae; g__Lachnospiraceae_UCG_006; s__uncultured_bacterium	g__Lachnospiraceae_UCG_006;	unknown	Lachnospiraceae_UCG_006	0.0804945	0.0249235	0.0562754	0.0609449	0.0475836	0.0699082	0.0323258	0.0360049	0.00464123	0.329117	0.165486	0.344365	0.215973	0.17108	0.068622	0.106421	0.462841	0.206289	0.0627032	0.020573	0.0657702	0.0441553	0.0153131	0.0188214	0.0476202	0.0279263	0.0263713	0.0677919	0.11291	0.27699	0.0976096	0.398455	0.113051	0.0899604	0.0828323	0.069972
k__Bacteria; p__Firmicutes; c__Clostridia; o__Clostridiales; f__Lachnospiraceae; g__Lachnospiraceae_UCG_008; s__uncultured_Clostridiales_bacterium	p__Firmicutes	c__Clostridia; o__Clostridiales; f__Lachnospiraceae; g__Lachnospiraceae_UCG_008; s__uncultured_Clostridiales_bacterium	o__Clostridiales; f__Lachnospiraceae; g__Lachnospiraceae_UCG_008; s__uncultured_Clostridiales_bacterium	f__Lachnospiraceae; g__Lachnospiraceae_UCG_008; s__uncultured_Clostridiales_bacterium	g__Lachnospiraceae_UCG_008;	unknown	Lachnospiraceae_UCG_008	0	0	0	0	0	0	0	0	0	0.604166	0.396233	0.112757	0.133074	0.0111574	0.00221361	0.190267	0.376884	0.173872	0.00928936	0.00137154	0.0073078	0.00883106	0	0.00376428	0	0	0	0.161298	0.0237706	0.0488806	0.245109	0.24029	0.0130443	0.0404822	0.0561122	0.046648
k__Bacteria; p__Firmicutes; c__Clostridia; o__Clostridiales; f__Lachnospiraceae; g__Lachnospiraceae_UCG_010; s__uncultured_bacterium	p__Firmicutes	c__Clostridia; o__Clostridiales; f__Lachnospiraceae; g__Lachnospiraceae_UCG_010; s__uncultured_bacterium	o__Clostridiales; f__Lachnospiraceae; g__Lachnospiraceae_UCG_010; s__uncultured_bacterium	f__Lachnospiraceae; g__Lachnospiraceae_UCG_010; s__uncultured_bacterium	g__Lachnospiraceae_UCG_010;	unknown	Lachnospiraceae_UCG_010	0	0	0.00140689	0	0	0.00723188	0.00134691	0.00480065	0	0	0.00699236	0	0.00218155	0.00371913	0	0	0	0	0	0	0	0	0.00191413	0	0	0	0	0.0046753	0.0118853	0.00325871	0.0021691	0	0	0	0	0
k__Bacteria; p__Firmicutes; c__Clostridia; o__Clostridiales; f__Lachnospiraceae; g__Tyzzerella	p__Firmicutes	c__Clostridia; o__Clostridiales; f__Lachnospiraceae; g__Tyzzerella	o__Clostridiales; f__Lachnospiraceae; g__Tyzzerella	f__Lachnospiraceae; g__Tyzzerella	g__Tyzzerella	unknown	Tyzzerella	0.261607	0.169933	0.201185	0.137788	0.10855	0.142227	0.311136	0.120016	0.0556948	0.554798	0.44518	0.231608	0.340322	0.431419	0.0420587	0.116095	0.277704	0.182713	0.164886	0.0740629	0.175387	0.206058	0.0363685	0.0564642	0.107772	0.0997367	0.160425	0.472205	0.362502	0.47903	0.277645	0.477537	0.0717438	0.143937	0.0454242	0.126616
k__Bacteria; p__Firmicutes; c__Clostridia; o__Clostridiales; f__Ruminococcaceae; g__Candidatus_Soleaferrea	p__Firmicutes	c__Clostridia; o__Clostridiales; f__Ruminococcaceae; g__Candidatus_Soleaferrea	o__Clostridiales; f__Ruminococcaceae; g__Candidatus_Soleaferrea	f__Ruminococcaceae; g__Candidatus_Soleaferrea	g__Candidatus_Soleaferrea	unknown	Candidatus_Soleaferrea	0	0.00226578	0.00140689	0	0	0.00241063	0.00538764	0.00240033	0.0139237	0	0.00233079	0.00609496	0	0	0.0110681	0.00322487	0	0.00589397	0.0696702	0.0260592	0.0584624	0.0412116	0.00765653	0.00752856	0.0125316	0.0119684	0.0153833	0	0.0386272	0.0619155	0.00867641	0.0243331	0.00652216	0	0	0.003332
k__Bacteria; p__Firmicutes; c__Clostridia; o__Clostridiales; f__Ruminococcaceae; g__Ruminococcaceae_NK4A214_group	p__Firmicutes	c__Clostridia; o__Clostridiales; f__Ruminococcaceae; g__Ruminococcaceae_NK4A214_group	o__Clostridiales; f__Ruminococcaceae; g__Ruminococcaceae_NK4A214_group	f__Ruminococcaceae; g__Ruminococcaceae_NK4A214_group	g__Ruminococcaceae_NK4A214_group	unknown	Ruminococcaceae_NK4A214_group	0.0172488	0.0453155	0.0253239	0.0344471	0.0371747	0.0144638	0.0336728	0.0480065	0.0232062	0.0329117	0.00233079	0.131042	0.0152708	0.0743826	0.00664084	0.025799	0.039672	0.0589397	0	0.0260592	0.0328851	0.0382679	0.00957066	0.0094107	0.0100253	0.123674	0.0725211	0.0444154	0.0831971	0.130348	0.0303674	0.112541	0.193491	0.0449802	0.0160321	0.029988
k__Bacteria; p__Firmicutes; c__Clostridia; o__Clostridiales; f__Ruminococcaceae; g__Ruminococcaceae_UCG_005; Ambiguous_taxa	p__Firmicutes	c__Clostridia; o__Clostridiales; f__Ruminococcaceae; g__Ruminococcaceae_UCG_005; Ambiguous_taxa	o__Clostridiales; f__Ruminococcaceae; g__Ruminococcaceae_UCG_005; Ambiguous_taxa	f__Ruminococcaceae; g__Ruminococcaceae_UCG_005; Ambiguous_taxa	g__Ruminococcaceae_UCG_005; Ambiguous_taxa	unknown	Ruminococcaceae_UCG_005	0	0.00453155	0.00281377	0.00794934	0.00446097	0	0	0	0	0.00940336	0.0279694	0.00609496	0.00654465	0.00371913	0	0.00322487	0	0.0176819	0	0	0.0036539	0	0.00191413	0	0	0	0.00219761	0	0.00594265	0.0293284	0.0238601	0.00912492	0.00652216	0.00449802	0.0133601	0.003332
k__Bacteria; p__Firmicutes; c__Clostridia; o__Clostridiales; f__Ruminococcaceae; g__Ruminococcaceae_UCG_009	p__Firmicutes	c__Clostridia; o__Clostridiales; f__Ruminococcaceae; g__Ruminococcaceae_UCG_009	o__Clostridiales; f__Ruminococcaceae; g__Ruminococcaceae_UCG_009	f__Ruminococcaceae; g__Ruminococcaceae_UCG_009	g__Ruminococcaceae_UCG_009	unknown	Ruminococcaceae_UCG_009	0.0344976	0.0453155	0.0436134	0.0529956	0.0743494	0.0409806	0.0323258	0.0288039	0.0510536	0.00235084	0.0815775	0.0213324	0.0719911	0.00743826	0	0.0225741	0.03306	0.0559927	0.0580585	0.0356599	0.0511546	0.0765359	0.028712	0.013175	0.0426076	0.0757999	0.0769163	0.0444154	0.0623979	0.146642	0.084595	0.0973325	0.0152184	0.0584743	0.010688	0.019992
k__Bacteria; p__Firmicutes; c__Clostridia; o__Clostridiales; f__Ruminococcaceae; g__Ruminococcaceae_UCG_010	p__Firmicutes	c__Clostridia; o__Clostridiales; f__Ruminococcaceae; g__Ruminococcaceae_UCG_010	o__Clostridiales; f__Ruminococcaceae; g__Ruminococcaceae_UCG_010	f__Ruminococcaceae; g__Ruminococcaceae_UCG_010	g__Ruminococcaceae_UCG_010	unknown	Ruminococcaceae_UCG_010	0.106368	0.0611759	0.0548685	0.00794934	0.165056	0.113299	0.238403	0.136819	0.0464123	0.0987352	0.142178	0.335223	0.104714	0.12645	0.608744	0.154794	0.350436	0.235759	0.211333	0.452607	0.394621	0.309087	0.181843	0.154336	0.192987	0.386978	0.213168	0.343635	0.109939	0.0456219	0.136654	0.255498	0.4609	0.292371	0.325985	0.329868
k__Bacteria; p__Firmicutes; c__Clostridia; o__Clostridiales; f__Ruminococcaceae; g__Ruminococcaceae_UCG_014	p__Firmicutes	c__Clostridia; o__Clostridiales; f__Ruminococcaceae; g__Ruminococcaceae_UCG_014	o__Clostridiales; f__Ruminococcaceae; g__Ruminococcaceae_UCG_014	f__Ruminococcaceae; g__Ruminococcaceae_UCG_014	g__Ruminococcaceae_UCG_014	unknown	Ruminococcaceae_UCG_014	0.0517464	0.00453155	0.00422066	0.00794934	0.00148699	0.03857	0.0363666	0.0408055	0.0371299	0	0.0792467	0.0792345	0.0654465	0.00371913	0.0796901	0.0515979	0.171912	0.0648336	0.013934	0.231789	0.0621163	0.103029	0.0114848	0.0169393	0.00250633	0.0797894	0.0263713	0.0397401	0.205022	0.0619155	0.0260292	0.316331	0.213057	0.103454	0.0213761	0.046648
k__Bacteria; p__Firmicutes; c__Erysipelotrichia; o__Erysipelotrichales; f__Erysipelotrichaceae; g__Erysipelatoclostridium	p__Firmicutes	c__Erysipelotrichia; o__Erysipelotrichales; f__Erysipelotrichaceae; g__Erysipelatoclostridium	o__Erysipelotrichales; f__Erysipelotrichaceae; g__Erysipelatoclostridium	f__Erysipelotrichaceae; g__Erysipelatoclostridium	g__Erysipelatoclostridium	unknown	Erysipelatoclostridium	0	0	0	0	0	0.0409806	0.122569	0.0984134	0.0510536	0	0	0	0	0	0	0	0	0	0	0.00137154	0	0	0	0	0	0	0	0	0.0653692	0	0.0130146	0	0	0	0	0
								4.99066	2.71893	2.99104	4.17075	3.51524	7.47053	7.3218	4.48861	1.36452	3.4957	3.3237	4.46151	3.2636	3.78979	1.53625	1.76723	4.62179	2.09531	1.71157	2.14508	2.40061	2.32257	1.03746	1.03141	1.17046	2.85646	1.79984	2.89635	1.86896	3.05993	2.72439	5.73653	2.89802	3.66139	1.69405	1.62268
k__Bacteria; p__Proteobacteria; c__Alphaproteobacteria; o__Rhodospirillales; f__Rhodospirillales_Incertae_Sedis; g__Candidatus_Alysiosphaera	p__Proteobacteria	c__Alphaproteobacteria; o__Rhodospirillales; f__Rhodospirillales_Incertae_Sedis; g__Candidatus_Alysiosphaera	o__Rhodospirillales; f__Rhodospirillales_Incertae_Sedis; g__Candidatus_Alysiosphaera	f__Rhodospirillales_Incertae_Sedis; g__Candidatus_Alysiosphaera	g__Candidatus_Alysiosphaera	unknown	Candidatus_Alysiosphaera	0	0	0	0	0	0	0	0	0	0	0	0.00304748	0	0.00371913	0	0	0	0	0	0	0	0	0	0	0	0	0	0	0	0	0	0	0	0	0	0
k__Bacteria; p__Proteobacteria; c__Gammaproteobacteria; o__Enterobacteriales; f__Enterobacteriaceae; g__Escherichia_Shigella; Ambiguous_taxa	p__Proteobacteria	c__Gammaproteobacteria; o__Enterobacteriales; f__Enterobacteriaceae; g__Escherichia_Shigella; Ambiguous_taxa	o__Enterobacteriales; f__Enterobacteriaceae; g__Escherichia_Shigella; Ambiguous_taxa	f__Enterobacteriaceae; g__Escherichia_Shigella; Ambiguous_taxa	g__Escherichia_Shigella; Ambiguous_taxa	unknown	Escherichia_Shigella	0.0114992	0.0113289	0.0168826	0.204033	0.00148699	0	0.0228975	0	0.0417711	0.00235084	0	0.0518072	0.00218155	0.0223148	0.0619812	0.0709471	0	0.0235759	0.00232234	0.0699483	0.073078	0.0971417	0	0.00564642	0.00501266	0.00398947	0.010988	0	0.00891398	0.00325871	0.0021691	0.00304164	0	0	0.00267201	0
k__Bacteria; p__Proteobacteria; c__Gammaproteobacteria; o__Enterobacteriales; f__Enterobacteriaceae; g__Escherichia_Shigella; Ambiguous_taxa	p__Proteobacteria	c__Gammaproteobacteria; o__Enterobacteriales; f__Enterobacteriaceae; g__Escherichia_Shigella; Ambiguous_taxa	o__Enterobacteriales; f__Enterobacteriaceae; g__Escherichia_Shigella; Ambiguous_taxa	f__Enterobacteriaceae; g__Escherichia_Shigella; Ambiguous_taxa	g__Escherichia_Shigella; Ambiguous_taxa	unknown	Ambiguous_taxa	1.79388	0.595899	1.08612	0.35507	1.44535	0.631584	1.01826	2.44593	2.4088	0.446659	3.43791	1.38051	2.10738	0.792175	1.50747	4.63414	0.548797	1.81829	1.49791	4.77157	3.68679	4.48618	5.95869	5.63701	3.87478	1.10109	3.23049	1.06597	0.418957	0.43015	0.902347	0.480579	0.950062	1.147	4.23781	0.259896
								1.80538	0.607228	1.103	0.559103	1.44684	0.631584	1.04116	2.44593	2.45057	0.44901	3.43791	1.43536	2.10956	0.818209	1.56945	4.70509	0.548797	1.84186	1.50023	4.84152	3.75987	4.58332	5.95869	5.64266	3.8798	1.10508	3.24147	1.06597	0.427871	0.433408	0.904516	0.483621	0.950062	1.147	4.24048	0.259896
							Other	9.36898	12.5954	11.0511	13.9988	9.84089	21.2906	18.0513	10.4558	10.6099	26.5198	24.8182	20.5766	22.8757	22.7685	15.0791	18.6043	27.744	26.2223	30.5899	22.596	20.8821	17.9565	23.2376	22.4803	25.2061	16.5922	18.9214	28.7157	25.6693	28.2237	17.9645	25.93	24.2255	30.7485	22.8056	32.8635
							uncultured_bacterium	9.57309	21.8194	15.2239	18.8903	13.7204	17.5469	20.0232	17.2679	21.294	5.50331	7.97828	20.4882	9.31958	9.20857	17.2263	21.5583	9.5808	17.2015	1.49327	1.53612	1.84157	1.70145	2.98796	2.83074	1.34089	3.69425	2.03279	9.67086	8.20383	6.83025	11.9366	11.5156	23.3102	14.9019	11.4442	9.73277
							uncultured	4.28921	4.16223	3.8816	3.44206	2.72119	9.65215	4.65357	3.77091	2.59909	7.24764	9.45833	4.39751	8.80037	7.14817	1.25069	4.89858	9.16424	3.95191	2.9006	0.986134	1.58945	1.34527	1.01449	0.946717	1.10529	1.60776	1.29659	7.09711	3.01887	7.98384	3.78509	10.6457	5.36122	4.0977	4.87642	8.12675
								23.2313	38.5771	30.1566	36.3311	26.2825	48.4897	42.728	31.4947	34.5029	39.2708	42.2548	45.4623	40.9957	39.1253	33.5562	45.0611	46.489	47.3757	34.9837	25.1183	24.3131	21.0032	27.24	26.2577	27.6523	21.8942	22.2508	45.4837	36.892	43.0378	33.6862	48.0914	52.8969	49.7481	39.1263	50.723
The information of Gram-staining of bacteria was identified on the database of taxonomy on NIBC (https://www.ncbi.nlm.nih.gov/taxonomy/).	The information of Gram-staining of bacteria was identified on the database of taxonomy on NIBC (https://www.ncbi.nlm.nih.gov/taxonomy/).	The information of Gram-staining of bacteria was identified on the database of taxonomy on NIBC (https://www.ncbi.nlm.nih.gov/taxonomy/).	The information of Gram-staining of bacteria was identified on the database of taxonomy on NIBC (https://www.ncbi.nlm.nih.gov/taxonomy/).	The information of Gram-staining of bacteria was identified on the database of taxonomy on NIBC (https://www.ncbi.nlm.nih.gov/taxonomy/).	The information of Gram-staining of bacteria was identified on the database of taxonomy on NIBC (https://www.ncbi.nlm.nih.gov/taxonomy/).
